# Supplementary material for: Controlled assembly of a bicyclic porphyrinoid and its 3-dimensional boron difluoride arrays
Source: Chem Sci. 2022 May 26;13(24):7276–82. doi: 10.1039/d2sc01635d (PMC9214847; doi:10.1039/d2sc01635d)
Supplement: SC-013-D2SC01635D-s002 [file SC-013-D2SC01635D-s002.cif]

# Electronic Supplementary Material (ESI) for Chemical Science.
# This journal is © The Royal Society of Chemistry 2022

####################################################################### 
# 
# This file contains crystal structure data downloaded from the 
# Cambridge Structural Database (CSD) hosted by the Cambridge 
# Crystallographic Data Centre (CCDC).
# 
# Full information about CCDC data access policies and citation 
# guidelines are available at http://www.ccdc.cam.ac.uk/access/V1 
# 
# Audit and citation data items may have been added by the CCDC. 
# Please retain this information to preserve the provenance of 
# this file and to allow appropriate attribution of the data. 
# 
#######################################################################

data_t_a_sq
_database_code_depnum_ccdc_archive 'CCDC 2110148'
loop_
_audit_author_name
_audit_author_address
'weinan zhou'
;ShangHai University
China
;
_audit_update_record             
;
2021-09-16 deposited with the CCDC.	2022-05-26 downloaded from the CCDC.
;
_audit_creation_date             2020-12-10
_audit_creation_method           
;
Olex2 1.3
(compiled 2020.11.12 svn.r5f609507 for OlexSys, GUI svn.r6226)
;
_shelx_SHELXL_version_number     2018/3
_chemical_name_common            ?
_chemical_name_systematic        ?
_chemical_formula_moiety         '3(C H4 O), C104 H107 N11, C4 H8 O1'
_chemical_formula_sum            'C111 H127 N11 O4'
_chemical_formula_weight         1679.23
_chemical_melting_point          ?
loop_
_atom_type_symbol
_atom_type_description
_atom_type_scat_dispersion_real
_atom_type_scat_dispersion_imag
_atom_type_scat_source
C C 0.0181 0.0091 'International Tables Vol C Tables 4.2.6.8 and 6.1.1.4'
H H 0.0000 0.0000 'International Tables Vol C Tables 4.2.6.8 and 6.1.1.4'
N N 0.0311 0.0180 'International Tables Vol C Tables 4.2.6.8 and 6.1.1.4'
O O 0.0492 0.0322 'International Tables Vol C Tables 4.2.6.8 and 6.1.1.4'

_shelx_space_group_comment       
;
The symmetry employed for this shelxl refinement is uniquely defined
by the following loop, which should always be used as a source of
symmetry information in preference to the above space-group names.
They are only intended as comments.
;
_space_group_crystal_system      triclinic
_space_group_IT_number           2
_space_group_name_H-M_alt        'P -1'
_space_group_name_Hall           '-P 1'
loop_
_space_group_symop_operation_xyz
'x, y, z'
'-x, -y, -z'

_cell_length_a                   14.7293(4)
_cell_length_b                   18.9653(6)
_cell_length_c                   22.0241(6)
_cell_angle_alpha                66.8150(10)
_cell_angle_beta                 72.3480(10)
_cell_angle_gamma                74.252(2)
_cell_volume                     5307.4(3)
_cell_formula_units_Z            2
_cell_measurement_reflns_used    9927
_cell_measurement_temperature    173(2)
_cell_measurement_theta_max      65.12
_cell_measurement_theta_min      2.57
_shelx_estimated_absorpt_T_max   ?
_shelx_estimated_absorpt_T_min   ?
_exptl_absorpt_coefficient_mu    0.497
_exptl_absorpt_correction_T_max  0.7526
_exptl_absorpt_correction_T_min  0.6031
_exptl_absorpt_correction_type   none
_exptl_absorpt_process_details   
;
SADABS-2016/2 (Bruker,2016/2) was used for absorption correction.
wR2(int) was 0.1089 before and 0.0710 after correction.
The Ratio of minimum to maximum transmission is 0.8014.
The \l/2 correction factor is Not present.
;
_exptl_absorpt_special_details   ?
_exptl_crystal_colour            dark
_exptl_crystal_density_diffrn    1.051
_exptl_crystal_density_meas      ?
_exptl_crystal_density_method    ?
_exptl_crystal_description       bar
_exptl_crystal_F_000             1804
_exptl_crystal_size_max          ?
_exptl_crystal_size_mid          ?
_exptl_crystal_size_min          ?
_exptl_transmission_factor_max   ?
_exptl_transmission_factor_min   ?
_diffrn_reflns_av_R_equivalents  0.0676
_diffrn_reflns_av_unetI/netI     0.0699
_diffrn_reflns_Laue_measured_fraction_full 0.975
_diffrn_reflns_Laue_measured_fraction_max 0.975
_diffrn_reflns_limit_h_max       17
_diffrn_reflns_limit_h_min       -17
_diffrn_reflns_limit_k_max       22
_diffrn_reflns_limit_k_min       -22
_diffrn_reflns_limit_l_max       25
_diffrn_reflns_limit_l_min       -25
_diffrn_reflns_number            50076
_diffrn_reflns_point_group_measured_fraction_full 0.975
_diffrn_reflns_point_group_measured_fraction_max 0.975
_diffrn_reflns_theta_full        65.643
_diffrn_reflns_theta_max         65.643
_diffrn_reflns_theta_min         2.573
_diffrn_ambient_temperature      173.0
_diffrn_detector_area_resol_mean ?
_diffrn_measured_fraction_theta_full 0.975
_diffrn_measured_fraction_theta_max 0.975
_diffrn_measurement_device_type  'Bruker APEX-II CCD'
_diffrn_measurement_method       '\f and \w scans'
_diffrn_radiation_type           CuK\a
_diffrn_radiation_wavelength     1.54178
_diffrn_source                   ?
_reflns_Friedel_coverage         0.000
_reflns_Friedel_fraction_full    .
_reflns_Friedel_fraction_max     .
_reflns_number_gt                10051
_reflns_number_total             17902
_reflns_special_details          
;
 Reflections were merged by SHELXL according to the crystal
 class for the calculation of statistics and refinement.
 
 Structure factors included contributions from the .fab file.
 
 _reflns_Friedel_fraction is defined as the number of unique
 Friedel pairs measured divided by the number that would be
 possible theoretically, ignoring centric projections and
 systematic absences.
;
_reflns_threshold_expression     'I > 2\s(I)'
_computing_cell_refinement       'SAINT V8.38A (?, 2016)'
_computing_data_collection       ?
_computing_data_reduction        'SAINT V8.38A (?, 2016)'
_computing_molecular_graphics    'Olex2 1.3 (Dolomanov et al., 2009)'
_computing_publication_material  'Olex2 1.3 (Dolomanov et al., 2009)'
_computing_structure_refinement  'SHELXL 2018/3 (Sheldrick, 2015)'
_computing_structure_solution    'ShelXT (Sheldrick, 2015)'
_refine_diff_density_max         1.143
_refine_diff_density_min         -0.382
_refine_diff_density_rms         0.075
_refine_ls_extinction_coef       .
_refine_ls_extinction_method     none
_refine_ls_goodness_of_fit_ref   1.818
_refine_ls_hydrogen_treatment    constr
_refine_ls_matrix_type           full
_refine_ls_number_parameters     1202
_refine_ls_number_reflns         17902
_refine_ls_number_restraints     134
_refine_ls_R_factor_all          0.1788
_refine_ls_R_factor_gt           0.1249
_refine_ls_restrained_S_all      1.847
_refine_ls_shift/su_max          0.001
_refine_ls_shift/su_mean         0.000
_refine_ls_structure_factor_coef Fsqd
_refine_ls_weighting_details     
'w=1/[\s^2^(Fo^2^)+(0.1000P)^2^] where P=(Fo^2^+2Fc^2^)/3'
_refine_ls_weighting_scheme      calc
_refine_ls_wR_factor_gt          0.3110
_refine_ls_wR_factor_ref         0.3375
_refine_special_details          ?
_olex2_refinement_description    
;
1. Fixed Uiso
 At 1.2 times of:
  All C(H) groups, All C(H,H) groups, All N(H) groups
 At 1.5 times of:
  All C(H,H,H) groups, All O(H) groups
2. Restrained distances
 C108-C107 = C106-C107 = C106-C105 = C1C-C1A = C1B-C1C = C1B-C1D
 1.54 with sigma of 0.01
 O4A-C1A = O4A-C1D = O4-C108 = O4-C105
 1.47 with sigma of 0.01
3. Rigid bond restraints
 C16, C17
 with sigma for 1-2 distances of 0.01 and sigma for 1-3 distances of 0.01
 C89, C90
 with sigma for 1-2 distances of 0.01 and sigma for 1-3 distances of 0.01
 C79, C83
 with sigma for 1-2 distances of 0.01 and sigma for 1-3 distances of 0.01
 C43, C44
 with sigma for 1-2 distances of 0.01 and sigma for 1-3 distances of 0.01
4. Uiso/Uaniso restraints and constraints
O4 \\sim C105 \\sim C106 \\sim C107 \\sim C108 \\sim O4A \\sim C1A \\sim C1B
\\sim C1C \\sim C1D: within 1.7A with sigma of 0.02 and sigma for terminal
atoms of 0.04 within 1.7A
Uanis(C1C) \\sim Ueq, Uanis(C1A) \\sim Ueq, Uanis(O4A) \\sim Ueq, Uanis(C1D)
\\sim Ueq, Uanis(C1B) \\sim Ueq, Uanis(C107) \\sim Ueq, Uanis(O4) \\sim Ueq,
Uanis(C105) \\sim Ueq, Uanis(C108) \\sim Ueq, Uanis(C106) \\sim Ueq: with sigma
of 0.01 and sigma for terminal atoms of 0.02
5. Others
 Sof(O4A)=Sof(C1A)=Sof(H1AA)=Sof(H1AB)=Sof(C1B)=Sof(H1BA)=Sof(H1BB)=Sof(C1C)=
 Sof(H1CA)=Sof(H1CB)=Sof(C1D)=Sof(H1DA)=Sof(H1DB)=1-FVAR(1)
 Sof(O4)=Sof(C105)=Sof(H10A)=Sof(H10B)=Sof(C106)=Sof(H10C)=Sof(H10D)=Sof(C107)=
 Sof(H10E)=Sof(H10F)=Sof(C108)=Sof(H10G)=Sof(H10H)=FVAR(1)
6.a Riding coordinates:
 O2(H2A)
6.b Secondary CH2 refined with riding coordinates:
 C5(H5A,H5B), C7(H7A,H7B), C14(H14A,H14B), C16(H16A,H16B), C23(H23A,H23B),
 C25(H25A,H25B), C43(H43A,H43B), C45(H45A,H45B), C52(H52A,H52B), C54(H54A,H54B),
  C61(H61A,H61B), C63(H63A,H63B), C81(H81A,H81B), C83(H83A,H83B), C89(H89A,
 H89B), C91(H91A,H91B), C105(H10A,H10B), C106(H10C,H10D), C107(H10E,H10F),
 C108(H10G,H10H), C1A(H1AA,H1AB), C1B(H1BA,H1BB), C1C(H1CA,H1CB), C1D(H1DA,H1DB)
6.c Aromatic/amide H refined with riding coordinates:
 N2(H2), N3(H3), N4(H4), N5(H5), N6(H6), N8(H8), N10(H10), C9(H9), C28(H28),
 C29(H29), C32(H32), C33(H33), C35(H35), C38(H38), C56(H56), C66(H66), C67(H67),
  C70(H70), C71(H71), C73(H73), C76(H76), C94(H94), C97(H97), C99(H99),
 C100(H100), C103(H103), C104(H104)
6.d Idealised Me refined as rotating group:
 C111(H11A,H11B,H11C), C109(H10I,H10J,H10K), C110(H11D,H11E,H11F), C6(H6A,H6B,
 H6C), C8(H8A,H8B,H8C), C15(H15A,H15B,H15C), C17(H17A,H17B,H17C), C24(H24A,H24B,
 H24C), C26(H26A,H26B,H26C), C44(H44A,H44B,H44C), C46(H46A,H46B,H46C), C53(H53A,
 H53B,H53C), C55(H55A,H55B,H55C), C62(H62A,H62B,H62C), C64(H64A,H64B,H64C),
 C82(H82A,H82B,H82C), C84(H84A,H84B,H84C), C90(H90A,H90B,H90C), C92(H92A,H92B,
 H92C)
6.e Idealised tetrahedral OH refined as rotating group:
 O1(H1), O3(H3A)
;
_atom_sites_solution_hydrogens   mixed
_atom_sites_solution_primary     dual
_atom_sites_solution_secondary   ?
loop_
_atom_site_label
_atom_site_type_symbol
_atom_site_fract_x
_atom_site_fract_y
_atom_site_fract_z
_atom_site_U_iso_or_equiv
_atom_site_adp_type
_atom_site_occupancy
_atom_site_site_symmetry_order
_atom_site_calc_flag
_atom_site_refinement_flags_posn
_atom_site_refinement_flags_adp
_atom_site_refinement_flags_occupancy
_atom_site_disorder_assembly
_atom_site_disorder_group
O1 O 0.3905(4) 0.3451(3) 0.6606(3) 0.1269(18) Uani 1 1 d . . . . .
H1 H 0.377046 0.360369 0.693803 0.190 Uiso 1 1 calc R U . . .
C111 C 0.3671(10) 0.4107(6) 0.6013(4) 0.192(5) Uani 1 1 d . . . . .
H11A H 0.421930 0.438467 0.578185 0.289 Uiso 1 1 calc R U . . .
H11B H 0.309973 0.446234 0.615679 0.289 Uiso 1 1 calc R U . . .
H11C H 0.353496 0.391384 0.570281 0.289 Uiso 1 1 calc R U . . .
O2 O 0.4769(6) 0.5492(4) 0.7077(3) 0.174(3) Uani 1 1 d . . . . .
H2A H 0.474328 0.569127 0.736293 0.261 Uiso 1 1 d R U . . .
C109 C 0.5379(7) 0.5972(7) 0.6531(4) 0.170(4) Uani 1 1 d . . . . .
H10I H 0.538529 0.591225 0.610778 0.254 Uiso 1 1 calc R U . . .
H10J H 0.603746 0.581850 0.660768 0.254 Uiso 1 1 calc R U . . .
H10K H 0.513666 0.651716 0.650079 0.254 Uiso 1 1 calc R U . . .
O3 O 0.3956(7) 0.4218(5) 0.7411(4) 0.200(3) Uani 1 1 d . . . . .
H3A H 0.405687 0.467883 0.725087 0.300 Uiso 1 1 calc R U . . .
C110 C 0.3679(11) 0.3998(9) 0.8102(6) 0.242(7) Uani 1 1 d . . . . .
H11D H 0.320141 0.441682 0.823062 0.363 Uiso 1 1 calc R U . . .
H11E H 0.424535 0.389186 0.828991 0.363 Uiso 1 1 calc R U . . .
H11F H 0.339253 0.352593 0.828022 0.363 Uiso 1 1 calc R U . . .
N1 N 0.9715(4) 0.1398(3) 0.84142(18) 0.0876(16) Uani 1 1 d . . . . .
N2 N 0.8038(4) 0.1617(3) 0.80388(17) 0.0773(14) Uani 1 1 d . . . . .
H2 H 0.866554 0.158189 0.786897 0.093 Uiso 1 1 calc R U . . .
N3 N 0.8960(3) 0.0792(3) 0.64203(16) 0.0626(11) Uani 1 1 d . . . . .
H3 H 0.915213 0.118382 0.606028 0.075 Uiso 1 1 calc R U . . .
N4 N 1.2335(3) 0.0782(3) 0.49245(19) 0.0736(13) Uani 1 1 d . . . . .
H4 H 1.239453 0.115928 0.503938 0.088 Uiso 1 1 calc R U . . .
N5 N 1.5498(3) 0.1249(2) 0.31797(15) 0.0595(11) Uani 1 1 d . . . . .
H5 H 1.536082 0.124464 0.359875 0.071 Uiso 1 1 calc R U . . .
N6 N 1.6555(3) 0.3333(2) 0.19305(17) 0.0671(12) Uani 1 1 d . . . . .
H6 H 1.593283 0.342055 0.211266 0.080 Uiso 1 1 calc R U . . .
N7 N 1.4925(4) 0.4358(3) 0.16954(19) 0.0806(14) Uani 1 1 d . . . . .
N8 N 1.0845(4) 0.4550(3) 0.3364(2) 0.0942(17) Uani 1 1 d . . . . .
H8 H 1.058981 0.504024 0.331824 0.113 Uiso 1 1 calc R U . . .
N9 N 0.8580(3) 0.2286(3) 0.58479(17) 0.0752(14) Uani 1 1 d . . . . .
N10 N 1.3618(3) 0.2006(3) 0.66728(17) 0.0793(14) Uani 1 1 d . . . . .
H10 H 1.374649 0.239363 0.673863 0.095 Uiso 1 1 calc R U . . .
N11 N 1.6004(3) 0.1691(2) 0.39851(15) 0.0630(11) Uani 1 1 d . . . . .
C1 C 1.0618(5) 0.1368(4) 0.8431(2) 0.087(2) Uani 1 1 d . . . . .
C2 C 1.0634(5) 0.1461(4) 0.9061(2) 0.102(2) Uani 1 1 d . . . . .
C3 C 0.9700(5) 0.1519(4) 0.9425(2) 0.097(2) Uani 1 1 d . . . . .
C4 C 0.9106(5) 0.1509(4) 0.9004(2) 0.088(2) Uani 1 1 d . . . . .
C5 C 1.1528(7) 0.1419(7) 0.9276(3) 0.138(4) Uani 1 1 d . . . . .
H5A H 1.191398 0.179903 0.891067 0.166 Uiso 1 1 calc R U . . .
H5B H 1.133170 0.157570 0.968285 0.166 Uiso 1 1 calc R U . . .
C6 C 1.2153(8) 0.0634(9) 0.9433(5) 0.175(5) Uani 1 1 d . . . . .
H6A H 1.225251 0.042940 0.906906 0.262 Uiso 1 1 calc R U . . .
H6B H 1.183866 0.028091 0.986200 0.262 Uiso 1 1 calc R U . . .
H6C H 1.277976 0.067789 0.947241 0.262 Uiso 1 1 calc R U . . .
C7 C 0.9329(5) 0.1569(4) 1.0126(2) 0.112(3) Uani 1 1 d . . . . .
H7A H 0.864205 0.182550 1.018258 0.134 Uiso 1 1 calc R U . . .
H7B H 0.970338 0.188738 1.018826 0.134 Uiso 1 1 calc R U . . .
C8 C 0.9422(6) 0.0756(5) 1.0657(3) 0.124(3) Uani 1 1 d . . . . .
H8A H 0.904684 0.044285 1.059670 0.186 Uiso 1 1 calc R U . . .
H8B H 0.917545 0.079568 1.111080 0.186 Uiso 1 1 calc R U . . .
H8C H 1.010398 0.050646 1.060529 0.186 Uiso 1 1 calc R U . . .
C9 C 0.8130(5) 0.1598(3) 0.9128(2) 0.0842(19) Uani 1 1 d . . . . .
H9 H 0.777669 0.164532 0.955406 0.101 Uiso 1 1 calc R U . . .
C10 C 0.7583(5) 0.1629(3) 0.8682(2) 0.0833(19) Uani 1 1 d . . . . .
C11 C 0.6588(5) 0.1706(4) 0.8739(2) 0.0820(18) Uani 1 1 d . . . . .
C12 C 0.6458(5) 0.1729(3) 0.8129(2) 0.0803(17) Uani 1 1 d . . . . .
C13 C 0.7371(5) 0.1668(3) 0.7709(2) 0.0736(16) Uani 1 1 d . . . . .
C14 C 0.5796(5) 0.1727(4) 0.9372(2) 0.099(2) Uani 1 1 d . . . . .
H14A H 0.602032 0.192439 0.964635 0.119 Uiso 1 1 calc R U . . .
H14B H 0.521264 0.209196 0.923426 0.119 Uiso 1 1 calc R U . . .
C15 C 0.5535(7) 0.0933(5) 0.9800(3) 0.137(3) Uani 1 1 d . . . . .
H15A H 0.527627 0.074854 0.953887 0.205 Uiso 1 1 calc R U . . .
H15B H 0.504492 0.096779 1.020788 0.205 Uiso 1 1 calc R U . . .
H15C H 0.611325 0.056710 0.993008 0.205 Uiso 1 1 calc R U . . .
C16 C 0.5522(5) 0.1784(4) 0.7954(3) 0.096(2) Uani 1 1 d . U . . .
H16A H 0.517962 0.136937 0.831257 0.116 Uiso 1 1 calc R U . . .
H16B H 0.511153 0.229038 0.796212 0.116 Uiso 1 1 calc R U . . .
C17 C 0.5607(9) 0.1719(8) 0.7338(5) 0.197(5) Uani 1 1 d . U . . .
H17A H 0.602264 0.207613 0.698387 0.296 Uiso 1 1 calc R U . . .
H17B H 0.496542 0.185269 0.723666 0.296 Uiso 1 1 calc R U . . .
H17C H 0.589361 0.118341 0.735402 0.296 Uiso 1 1 calc R U . . .
C18 C 0.7807(4) 0.1631(3) 0.7006(2) 0.0691(15) Uani 1 1 d . . . . .
C19 C 0.8253(4) 0.0881(3) 0.6975(2) 0.0591(13) Uani 1 1 d . . . . .
C20 C 0.8171(4) 0.0099(3) 0.7439(2) 0.0615(14) Uani 1 1 d . . . . .
C21 C 0.8797(4) -0.0408(3) 0.7123(2) 0.0590(14) Uani 1 1 d . . . . .
C22 C 0.9320(4) 0.0046(3) 0.6491(2) 0.0578(13) Uani 1 1 d . . . . .
C23 C 0.7543(4) -0.0162(3) 0.8143(2) 0.0768(16) Uani 1 1 d . . . . .
H23A H 0.727560 -0.061666 0.820275 0.092 Uiso 1 1 calc R U . . .
H23B H 0.699353 0.026307 0.819439 0.092 Uiso 1 1 calc R U . . .
C24 C 0.8100(6) -0.0383(4) 0.8696(2) 0.109(3) Uani 1 1 d . . . . .
H24A H 0.834683 0.007017 0.864934 0.164 Uiso 1 1 calc R U . . .
H24B H 0.864239 -0.080666 0.864971 0.164 Uiso 1 1 calc R U . . .
H24C H 0.766626 -0.055504 0.914228 0.164 Uiso 1 1 calc R U . . .
C25 C 0.8927(4) -0.1281(3) 0.7382(2) 0.0644(14) Uani 1 1 d . . . . .
H25A H 0.886945 -0.147486 0.787809 0.077 Uiso 1 1 calc R U . . .
H25B H 0.958387 -0.149506 0.717138 0.077 Uiso 1 1 calc R U . . .
C26 C 0.8172(5) -0.1572(4) 0.7226(3) 0.0863(18) Uani 1 1 d . . . . .
H26A H 0.820076 -0.135542 0.673765 0.129 Uiso 1 1 calc R U . . .
H26B H 0.752466 -0.140335 0.747000 0.129 Uiso 1 1 calc R U . . .
H26C H 0.831197 -0.214180 0.737002 0.129 Uiso 1 1 calc R U . . .
C27 C 1.0179(4) -0.0131(3) 0.60052(19) 0.0584(13) Uani 1 1 d . . . . .
C28 C 1.0369(4) -0.0728(3) 0.5740(2) 0.0639(14) Uani 1 1 d . . . . .
H28 H 0.994769 -0.109834 0.592162 0.077 Uiso 1 1 calc R U . . .
C29 C 1.1168(4) -0.0792(3) 0.52111(19) 0.0610(14) Uani 1 1 d . . . . .
H29 H 1.128235 -0.119928 0.503466 0.073 Uiso 1 1 calc R U . . .
C30 C 1.1798(4) -0.0253(3) 0.49426(19) 0.0606(14) Uani 1 1 d . . . . .
C31 C 1.2637(4) -0.0099(3) 0.43835(19) 0.0573(13) Uani 1 1 d . . . . .
C32 C 1.3141(4) -0.0400(3) 0.3871(2) 0.0606(14) Uani 1 1 d . . . . .
H32 H 1.295771 -0.082912 0.384516 0.073 Uiso 1 1 calc R U . . .
C33 C 1.3912(3) -0.0074(3) 0.33963(19) 0.0594(13) Uani 1 1 d . . . . .
H33 H 1.425177 -0.028479 0.304699 0.071 Uiso 1 1 calc R U . . .
C34 C 1.4207(4) 0.0563(3) 0.3417(2) 0.0577(13) Uani 1 1 d . . . . .
C35 C 1.3686(4) 0.0880(3) 0.3924(2) 0.0665(15) Uani 1 1 d . . . . .
H35 H 1.385558 0.131973 0.394084 0.080 Uiso 1 1 calc R U . . .
C36 C 1.2924(4) 0.0549(3) 0.4400(2) 0.0601(13) Uani 1 1 d . . . . .
C37 C 1.1616(4) 0.0312(3) 0.5248(2) 0.0647(15) Uani 1 1 d . . . . .
C38 C 1.0847(4) 0.0386(3) 0.5767(2) 0.0690(15) Uani 1 1 d . . . . .
H38 H 1.076100 0.077245 0.596156 0.083 Uiso 1 1 calc R U . . .
C39 C 1.5047(3) 0.0900(3) 0.29580(19) 0.0587(13) Uani 1 1 d . . . . .
C40 C 1.5488(4) 0.1007(3) 0.22674(19) 0.0658(15) Uani 1 1 d . . . . .
C41 C 1.6210(4) 0.1463(3) 0.20756(19) 0.0630(14) Uani 1 1 d . . . . .
C42 C 1.6206(3) 0.1617(3) 0.26627(18) 0.0591(13) Uani 1 1 d . . . . .
C43 C 1.5244(4) 0.0705(4) 0.1813(2) 0.0755(16) Uani 1 1 d . U . . .
H43A H 1.535419 0.108454 0.134632 0.091 Uiso 1 1 calc R U . . .
H43B H 1.454754 0.067084 0.196066 0.091 Uiso 1 1 calc R U . . .
C44 C 1.5817(7) -0.0079(5) 0.1801(4) 0.132(3) Uani 1 1 d . U . . .
H44A H 1.562201 -0.023379 0.149079 0.198 Uiso 1 1 calc R U . . .
H44B H 1.569531 -0.046392 0.225792 0.198 Uiso 1 1 calc R U . . .
H44C H 1.650840 -0.004981 0.164756 0.198 Uiso 1 1 calc R U . . .
C45 C 1.6850(4) 0.1693(3) 0.1377(2) 0.0699(15) Uani 1 1 d . . . . .
H45A H 1.702513 0.125215 0.120622 0.084 Uiso 1 1 calc R U . . .
H45B H 1.745450 0.180345 0.140260 0.084 Uiso 1 1 calc R U . . .
C46 C 1.6365(5) 0.2407(3) 0.0882(2) 0.0854(18) Uani 1 1 d . . . . .
H46A H 1.677563 0.249824 0.042440 0.128 Uiso 1 1 calc R U . . .
H46B H 1.627172 0.286236 0.101463 0.128 Uiso 1 1 calc R U . . .
H46C H 1.573619 0.231981 0.088742 0.128 Uiso 1 1 calc R U . . .
C47 C 1.6712(3) 0.2078(3) 0.27764(19) 0.0596(13) Uani 1 1 d . . . . .
C48 C 1.7184(4) 0.2667(3) 0.2167(2) 0.0633(14) Uani 1 1 d . . . . .
C49 C 1.8093(4) 0.2738(3) 0.1748(2) 0.0657(15) Uani 1 1 d . . . . .
C50 C 1.8008(4) 0.3494(3) 0.1244(2) 0.0737(17) Uani 1 1 d . . . . .
C51 C 1.7036(4) 0.3842(3) 0.1369(2) 0.0743(17) Uani 1 1 d . . . . .
C52 C 1.9016(4) 0.2134(3) 0.1788(2) 0.0753(17) Uani 1 1 d . . . . .
H52A H 1.929981 0.207956 0.133664 0.090 Uiso 1 1 calc R U . . .
H52B H 1.948504 0.233054 0.189518 0.090 Uiso 1 1 calc R U . . .
C53 C 1.8890(4) 0.1331(3) 0.2308(2) 0.0711(15) Uani 1 1 d . . . . .
H53A H 1.839962 0.114089 0.222475 0.107 Uiso 1 1 calc R U . . .
H53B H 1.868254 0.136522 0.276425 0.107 Uiso 1 1 calc R U . . .
H53C H 1.950653 0.097140 0.227036 0.107 Uiso 1 1 calc R U . . .
C54 C 1.8818(4) 0.3830(4) 0.0685(3) 0.0873(19) Uani 1 1 d . . . . .
H54A H 1.856999 0.418039 0.027653 0.105 Uiso 1 1 calc R U . . .
H54B H 1.931792 0.340811 0.056626 0.105 Uiso 1 1 calc R U . . .
C55 C 1.9253(7) 0.4288(7) 0.0936(4) 0.183(5) Uani 1 1 d . . . . .
H55A H 1.984280 0.444883 0.060731 0.274 Uiso 1 1 calc R U . . .
H55B H 1.940998 0.395699 0.137472 0.274 Uiso 1 1 calc R U . . .
H55C H 1.878313 0.475063 0.098610 0.274 Uiso 1 1 calc R U . . .
C56 C 1.6509(5) 0.4586(3) 0.1021(2) 0.0804(18) Uani 1 1 d . . . . .
H56 H 1.687860 0.494161 0.065618 0.097 Uiso 1 1 calc R U . . .
C57 C 1.5536(4) 0.4824(4) 0.1167(2) 0.0840(19) Uani 1 1 d . . . . .
C58 C 1.4957(4) 0.5554(4) 0.0838(3) 0.0892(19) Uani 1 1 d . . . . .
C59 C 1.4030(5) 0.5495(4) 0.1164(3) 0.096(2) Uani 1 1 d . . . . .
C60 C 1.4026(5) 0.4732(4) 0.1698(2) 0.0840(19) Uani 1 1 d . . . . .
C61 C 1.5366(5) 0.6189(4) 0.0213(3) 0.103(2) Uani 1 1 d . . . . .
H61A H 1.490573 0.668653 0.017194 0.124 Uiso 1 1 calc R U . . .
H61B H 1.597986 0.625992 0.026133 0.124 Uiso 1 1 calc R U . . .
C62 C 1.5536(5) 0.6010(4) -0.0368(3) 0.108(2) Uani 1 1 d . . . . .
H62A H 1.577241 0.644115 -0.076433 0.162 Uiso 1 1 calc R U . . .
H62B H 1.493335 0.592600 -0.041009 0.162 Uiso 1 1 calc R U . . .
H62C H 1.602257 0.553529 -0.034038 0.162 Uiso 1 1 calc R U . . .
C63 C 1.3107(4) 0.6181(4) 0.0996(3) 0.104(2) Uani 1 1 d . . . . .
H63A H 1.268446 0.625475 0.141993 0.125 Uiso 1 1 calc R U . . .
H63B H 1.332891 0.667809 0.069491 0.125 Uiso 1 1 calc R U . . .
C64 C 1.2574(6) 0.5949(5) 0.0664(4) 0.130(3) Uani 1 1 d . . . . .
H64A H 1.301924 0.580596 0.028226 0.195 Uiso 1 1 calc R U . . .
H64B H 1.206914 0.638387 0.049867 0.195 Uiso 1 1 calc R U . . .
H64C H 1.227472 0.550106 0.098924 0.195 Uiso 1 1 calc R U . . .
C65 C 1.3211(5) 0.4352(3) 0.2184(2) 0.0767(17) Uani 1 1 d . . . . .
C66 C 1.3408(4) 0.3512(3) 0.2385(2) 0.0817(18) Uani 1 1 d . . . . .
H66 H 1.399816 0.325061 0.218376 0.098 Uiso 1 1 calc R U . . .
C67 C 1.2710(5) 0.3089(4) 0.2882(2) 0.0765(18) Uani 1 1 d . . . . .
H67 H 1.281569 0.253765 0.301178 0.092 Uiso 1 1 calc R U . . .
C68 C 1.1870(5) 0.3479(4) 0.3183(2) 0.0739(17) Uani 1 1 d . . . . .
C69 C 1.1051(4) 0.3242(4) 0.3720(2) 0.0706(17) Uani 1 1 d . . . . .
C70 C 1.0806(4) 0.2499(3) 0.4153(2) 0.0751(17) Uani 1 1 d . . . . .
H70 H 1.119130 0.203448 0.408383 0.090 Uiso 1 1 calc R U . . .
C71 C 1.0009(5) 0.2474(4) 0.4666(2) 0.0787(18) Uani 1 1 d . . . . .
H71 H 0.983868 0.197929 0.494635 0.094 Uiso 1 1 calc R U . . .
C72 C 0.9423(4) 0.3131(4) 0.4807(2) 0.0725(17) Uani 1 1 d . . . . .
C73 C 0.9626(4) 0.3870(3) 0.4368(2) 0.0772(16) Uani 1 1 d . . . . .
H73 H 0.921888 0.433222 0.442845 0.093 Uiso 1 1 calc R U . . .
C74 C 1.0448(5) 0.3902(4) 0.3841(3) 0.0773(17) Uani 1 1 d . . . . .
C75 C 1.1696(5) 0.4296(4) 0.2981(3) 0.0801(18) Uani 1 1 d . . . . .
C76 C 1.2357(5) 0.4755(4) 0.2468(3) 0.094(2) Uani 1 1 d . . . . .
H76 H 1.222502 0.530731 0.232574 0.112 Uiso 1 1 calc R U . . .
C77 C 0.8640(4) 0.3045(3) 0.5436(2) 0.0738(16) Uani 1 1 d . . . . .
C78 C 0.7963(7) 0.3575(4) 0.5730(3) 0.116(3) Uani 1 1 d . . . . .
C79 C 0.7511(7) 0.3131(4) 0.6370(3) 0.118(3) Uani 1 1 d . U . . .
C80 C 0.7919(5) 0.2331(3) 0.6445(2) 0.0795(17) Uani 1 1 d . . . . .
C81 C 0.7744(9) 0.4464(5) 0.5406(4) 0.161(4) Uani 1 1 d . . . . .
H81A H 0.786899 0.461098 0.490757 0.194 Uiso 1 1 calc R U . . .
H81B H 0.705389 0.465841 0.557268 0.194 Uiso 1 1 calc R U . . .
C82 C 0.8340(11) 0.4805(7) 0.5575(5) 0.218(6) Uani 1 1 d . . . . .
H82A H 0.821872 0.537121 0.535343 0.326 Uiso 1 1 calc R U . . .
H82B H 0.902132 0.459876 0.542020 0.326 Uiso 1 1 calc R U . . .
H82C H 0.819051 0.467856 0.606687 0.326 Uiso 1 1 calc R U . . .
C83 C 0.6566(7) 0.3504(5) 0.6830(3) 0.124(3) Uani 1 1 d . U . . .
H83A H 0.623800 0.399593 0.654265 0.149 Uiso 1 1 calc R U . . .
H83B H 0.610173 0.313706 0.706881 0.149 Uiso 1 1 calc R U . . .
C84 C 0.6897(10) 0.3642(6) 0.7290(5) 0.186(5) Uani 1 1 d . . . . .
H84A H 0.754329 0.378016 0.708215 0.279 Uiso 1 1 calc R U . . .
H84B H 0.692990 0.317157 0.769169 0.279 Uiso 1 1 calc R U . . .
H84C H 0.645367 0.407145 0.742391 0.279 Uiso 1 1 calc R U . . .
C85 C 1.6640(4) 0.2107(3) 0.3423(2) 0.0640(14) Uani 1 1 d . . . . .
C86 C 1.7034(4) 0.2561(3) 0.3637(2) 0.0768(17) Uani 1 1 d . . . . .
C87 C 1.6616(4) 0.2424(3) 0.4322(2) 0.0744(16) Uani 1 1 d . . . . .
C88 C 1.5974(4) 0.1878(3) 0.4510(2) 0.0676(15) Uani 1 1 d . . . . .
C89 C 1.7739(5) 0.3144(6) 0.3212(3) 0.131(3) Uani 1 1 d . U . . .
H89A H 1.765741 0.336693 0.273871 0.158 Uiso 1 1 calc R U . . .
H89B H 1.757178 0.357589 0.339271 0.158 Uiso 1 1 calc R U . . .
C90 C 1.8691(7) 0.2805(5) 0.3215(4) 0.136(3) Uani 1 1 d . U . . .
H90A H 1.886260 0.237817 0.303332 0.205 Uiso 1 1 calc R U . . .
H90B H 1.878190 0.259955 0.368015 0.205 Uiso 1 1 calc R U . . .
H90C H 1.910618 0.319473 0.293352 0.205 Uiso 1 1 calc R U . . .
C91 C 1.6828(5) 0.2760(5) 0.4773(3) 0.099(2) Uani 1 1 d . . . . .
H91A H 1.752203 0.280389 0.463225 0.119 Uiso 1 1 calc R U . . .
H91B H 1.671050 0.239391 0.524485 0.119 Uiso 1 1 calc R U . . .
C92 C 1.6218(7) 0.3568(5) 0.4758(3) 0.127(3) Uani 1 1 d . . . . .
H92A H 1.638820 0.395016 0.430558 0.191 Uiso 1 1 calc R U . . .
H92B H 1.634958 0.372526 0.509263 0.191 Uiso 1 1 calc R U . . .
H92C H 1.552971 0.353997 0.486688 0.191 Uiso 1 1 calc R U . . .
C93 C 1.5253(4) 0.1601(3) 0.5147(2) 0.0644(14) Uani 1 1 d . . . . .
C94 C 1.4895(4) 0.1957(3) 0.5619(2) 0.0676(15) Uani 1 1 d . . . . .
H94 H 1.515947 0.238169 0.558005 0.081 Uiso 1 1 calc R U . . .
C95 C 1.4137(4) 0.1698(3) 0.6161(2) 0.0684(15) Uani 1 1 d . . . . .
C96 C 1.2865(4) 0.1600(3) 0.7060(2) 0.0758(17) Uani 1 1 d . . . . .
C97 C 1.2162(4) 0.1708(4) 0.7603(2) 0.0859(19) Uani 1 1 d . . . . .
H97 H 1.217092 0.207930 0.778947 0.103 Uiso 1 1 calc R U . . .
C98 C 1.1418(5) 0.1251(4) 0.7880(2) 0.088(2) Uani 1 1 d . . . . .
C99 C 1.1480(5) 0.0670(4) 0.7614(2) 0.086(2) Uani 1 1 d . . . . .
H99 H 1.099671 0.035050 0.781140 0.104 Uiso 1 1 calc R U . . .
C100 C 1.2197(4) 0.0545(4) 0.7091(2) 0.0831(19) Uani 1 1 d . . . . .
H100 H 1.221466 0.014622 0.692647 0.100 Uiso 1 1 calc R U . . .
C101 C 1.2908(4) 0.1015(3) 0.6800(2) 0.0718(16) Uani 1 1 d . . . . .
C102 C 1.3728(4) 0.1068(3) 0.6228(2) 0.0685(16) Uani 1 1 d . . . . .
C103 C 1.4123(4) 0.0688(3) 0.5766(2) 0.0630(14) Uani 1 1 d . . . . .
H103 H 1.387584 0.024996 0.581755 0.076 Uiso 1 1 calc R U . . .
C104 C 1.4872(4) 0.0934(3) 0.5232(2) 0.0639(14) Uani 1 1 d . . . . .
H104 H 1.514152 0.066546 0.491636 0.077 Uiso 1 1 calc R U . . .
O4 O 0.0073(5) 0.3879(3) 0.6668(4) 0.085(3) Uani 0.497(5) 1 d D U P A 1
C105 C -0.0257(9) 0.3163(5) 0.7089(5) 0.089(3) Uani 0.497(5) 1 d D U P A 1
H10A H -0.096052 0.327357 0.727967 0.107 Uiso 0.497(5) 1 calc R U P A 1
H10B H 0.007265 0.291219 0.747184 0.107 Uiso 0.497(5) 1 calc R U P A 1
C106 C -0.0071(9) 0.2608(8) 0.6711(6) 0.108(4) Uani 0.497(5) 1 d D U P A 1
H10C H -0.064500 0.265851 0.654205 0.130 Uiso 0.497(5) 1 calc R U P A 1
H10D H 0.009284 0.206297 0.700517 0.130 Uiso 0.497(5) 1 calc R U P A 1
C107 C 0.0773(10) 0.2850(8) 0.6131(6) 0.107(4) Uani 0.497(5) 1 d D U P A 1
H10E H 0.067588 0.285395 0.570371 0.129 Uiso 0.497(5) 1 calc R U P A 1
H10F H 0.138546 0.249892 0.622528 0.129 Uiso 0.497(5) 1 calc R U P A 1
C108 C 0.0772(11) 0.3676(8) 0.6094(7) 0.133(5) Uani 0.497(5) 1 d D U P A 1
H10G H 0.142889 0.371530 0.609348 0.160 Uiso 0.497(5) 1 calc R U P A 1
H10H H 0.060765 0.405539 0.566439 0.160 Uiso 0.497(5) 1 calc R U P A 1
O4A O 0.2510(8) 0.2142(5) 0.5091(5) 0.112(3) Uani 0.503(5) 1 d D U P A 2
C1A C 0.2953(9) 0.2772(9) 0.4656(6) 0.110(4) Uani 0.503(5) 1 d D U P A 2
H1AA H 0.283213 0.292906 0.419802 0.132 Uiso 0.503(5) 1 calc R U P A 2
H1AB H 0.366069 0.262855 0.462129 0.132 Uiso 0.503(5) 1 calc R U P A 2
C1B C 0.1854(17) 0.3103(11) 0.5609(10) 0.182(7) Uani 0.503(5) 1 d D U P A 2
H1BA H 0.123432 0.347064 0.564425 0.218 Uiso 0.503(5) 1 calc R U P A 2
H1BB H 0.214299 0.301536 0.598980 0.218 Uiso 0.503(5) 1 calc R U P A 2
C1C C 0.2551(16) 0.3428(11) 0.4925(10) 0.203(7) Uani 0.503(5) 1 d D U P A 2
H1CA H 0.220004 0.387194 0.460910 0.244 Uiso 0.503(5) 1 calc R U P A 2
H1CB H 0.307539 0.360755 0.498959 0.244 Uiso 0.503(5) 1 calc R U P A 2
C1D C 0.1691(11) 0.2324(11) 0.5623(8) 0.164(6) Uani 0.503(5) 1 d D U P A 2
H1DA H 0.171297 0.191410 0.607034 0.197 Uiso 0.503(5) 1 calc R U P A 2
H1DB H 0.106325 0.238633 0.551351 0.197 Uiso 0.503(5) 1 calc R U P A 2

loop_
_atom_site_aniso_label
_atom_site_aniso_U_11
_atom_site_aniso_U_22
_atom_site_aniso_U_33
_atom_site_aniso_U_23
_atom_site_aniso_U_13
_atom_site_aniso_U_12
O1 0.168(5) 0.122(4) 0.129(4) -0.053(3) -0.048(4) -0.053(4)
C111 0.324(16) 0.140(8) 0.111(6) -0.013(6) -0.060(8) -0.067(10)
O2 0.251(8) 0.208(7) 0.106(4) -0.066(4) -0.032(4) -0.096(6)
C109 0.161(9) 0.234(12) 0.089(5) -0.032(6) -0.025(5) -0.032(8)
O3 0.229(8) 0.245(9) 0.209(7) -0.150(7) -0.016(6) -0.099(8)
C110 0.301(18) 0.329(19) 0.151(9) -0.148(11) 0.018(10) -0.116(15)
N1 0.118(4) 0.121(4) 0.042(2) -0.023(2) -0.005(2) -0.070(3)
N2 0.109(4) 0.091(3) 0.042(2) -0.022(2) -0.005(2) -0.046(3)
N3 0.072(3) 0.083(3) 0.0400(19) -0.019(2) -0.0055(19) -0.035(3)
N4 0.083(3) 0.091(3) 0.065(2) -0.031(2) -0.001(2) -0.053(3)
N5 0.075(3) 0.075(3) 0.0324(16) -0.0049(16) -0.0098(16) -0.040(2)
N6 0.066(3) 0.076(3) 0.052(2) -0.002(2) -0.0106(19) -0.034(2)
N7 0.084(3) 0.085(3) 0.064(2) 0.009(2) -0.022(2) -0.047(3)
N8 0.093(4) 0.082(3) 0.086(3) 0.017(3) -0.024(3) -0.044(3)
N9 0.105(3) 0.085(3) 0.048(2) -0.008(2) -0.021(2) -0.051(3)
N10 0.113(4) 0.101(3) 0.044(2) -0.025(2) -0.004(2) -0.066(3)
N11 0.082(3) 0.076(3) 0.0360(17) -0.0091(17) -0.0113(17) -0.039(2)
C1 0.113(5) 0.123(5) 0.041(3) -0.024(3) 0.001(3) -0.070(4)
C2 0.130(6) 0.164(6) 0.043(3) -0.038(3) -0.001(3) -0.091(5)
C3 0.133(6) 0.139(6) 0.042(2) -0.029(3) -0.003(3) -0.082(5)
C4 0.111(5) 0.132(5) 0.037(2) -0.031(3) 0.003(3) -0.066(4)
C5 0.153(8) 0.249(12) 0.061(4) -0.068(6) 0.009(4) -0.123(8)
C6 0.145(9) 0.314(17) 0.107(6) -0.091(9) -0.023(6) -0.082(10)
C7 0.152(6) 0.172(7) 0.039(3) -0.029(3) -0.002(3) -0.102(6)
C8 0.138(6) 0.187(8) 0.046(3) -0.031(4) -0.007(3) -0.056(6)
C9 0.122(5) 0.104(5) 0.040(2) -0.023(3) -0.002(3) -0.059(4)
C10 0.131(5) 0.091(4) 0.041(2) -0.023(2) -0.005(3) -0.055(4)
C11 0.107(5) 0.093(4) 0.058(3) -0.027(3) -0.010(3) -0.043(4)
C12 0.109(5) 0.088(4) 0.051(3) -0.027(3) -0.007(3) -0.034(4)
C13 0.117(5) 0.070(4) 0.048(3) -0.017(2) -0.024(3) -0.038(3)
C14 0.110(5) 0.143(6) 0.058(3) -0.047(3) 0.001(3) -0.048(5)
C15 0.180(8) 0.146(7) 0.067(4) -0.015(4) 0.013(4) -0.079(7)
C16 0.108(5) 0.114(5) 0.077(3) -0.031(3) -0.026(3) -0.030(4)
C17 0.229(12) 0.272(14) 0.140(7) -0.087(8) -0.042(8) -0.093(11)
C18 0.093(4) 0.082(4) 0.044(2) -0.025(2) -0.011(2) -0.033(3)
C19 0.073(3) 0.077(4) 0.041(2) -0.023(2) -0.015(2) -0.028(3)
C20 0.076(3) 0.081(4) 0.038(2) -0.012(2) -0.016(2) -0.039(3)
C21 0.068(3) 0.078(4) 0.038(2) -0.005(2) -0.017(2) -0.040(3)
C22 0.071(3) 0.076(4) 0.041(2) -0.023(2) -0.016(2) -0.027(3)
C23 0.101(4) 0.082(4) 0.047(2) -0.013(2) -0.006(3) -0.040(3)
C24 0.189(7) 0.107(5) 0.037(2) -0.005(3) -0.031(3) -0.057(5)
C25 0.078(3) 0.075(4) 0.046(2) -0.009(2) -0.021(2) -0.033(3)
C26 0.108(5) 0.088(4) 0.080(3) -0.016(3) -0.036(3) -0.047(4)
C27 0.071(3) 0.075(3) 0.037(2) -0.015(2) -0.009(2) -0.034(3)
C28 0.082(4) 0.077(4) 0.041(2) -0.010(2) -0.016(2) -0.040(3)
C29 0.077(3) 0.076(3) 0.040(2) -0.014(2) -0.012(2) -0.038(3)
C30 0.080(3) 0.074(3) 0.039(2) -0.011(2) -0.017(2) -0.037(3)
C31 0.076(3) 0.069(3) 0.036(2) -0.013(2) -0.011(2) -0.038(3)
C32 0.080(3) 0.068(3) 0.044(2) -0.011(2) -0.019(2) -0.036(3)
C33 0.073(3) 0.078(3) 0.039(2) -0.015(2) -0.015(2) -0.035(3)
C34 0.072(3) 0.067(3) 0.044(2) -0.014(2) -0.015(2) -0.031(3)
C35 0.084(4) 0.074(3) 0.054(3) -0.014(2) -0.017(2) -0.043(3)
C36 0.071(3) 0.076(3) 0.046(2) -0.024(2) -0.005(2) -0.036(3)
C37 0.074(3) 0.091(4) 0.044(2) -0.023(2) -0.004(2) -0.047(3)
C38 0.073(3) 0.101(4) 0.054(3) -0.035(3) -0.004(2) -0.045(3)
C39 0.070(3) 0.067(3) 0.042(2) -0.010(2) -0.013(2) -0.030(3)
C40 0.087(4) 0.076(3) 0.040(2) -0.002(2) -0.022(2) -0.040(3)
C41 0.078(3) 0.072(3) 0.040(2) -0.005(2) -0.016(2) -0.032(3)
C42 0.071(3) 0.068(3) 0.038(2) -0.002(2) -0.016(2) -0.032(3)
C43 0.094(4) 0.100(4) 0.042(2) -0.022(3) -0.010(2) -0.043(4)
C44 0.162(8) 0.139(6) 0.123(6) -0.055(5) -0.043(5) -0.038(6)
C45 0.082(4) 0.083(4) 0.047(2) -0.014(2) -0.009(2) -0.034(3)
C46 0.112(5) 0.093(4) 0.041(2) 0.001(3) -0.016(3) -0.039(4)
C47 0.056(3) 0.080(3) 0.042(2) -0.004(2) -0.0145(19) -0.030(3)
C48 0.073(3) 0.072(4) 0.049(2) -0.006(2) -0.021(2) -0.031(3)
C49 0.073(4) 0.078(4) 0.047(2) -0.003(2) -0.018(2) -0.036(3)
C50 0.082(4) 0.088(4) 0.049(2) 0.004(2) -0.019(2) -0.048(3)
C51 0.090(4) 0.083(4) 0.050(2) 0.004(3) -0.018(3) -0.054(4)
C52 0.077(4) 0.090(4) 0.052(2) 0.001(3) -0.013(2) -0.044(3)
C53 0.073(3) 0.080(4) 0.058(3) -0.005(2) -0.019(2) -0.033(3)
C54 0.076(4) 0.095(4) 0.078(3) 0.014(3) -0.027(3) -0.048(3)
C55 0.170(9) 0.260(12) 0.128(6) -0.003(7) -0.034(6) -0.149(9)
C56 0.101(5) 0.079(4) 0.060(3) 0.012(3) -0.029(3) -0.054(4)
C57 0.083(4) 0.094(4) 0.070(3) 0.013(3) -0.030(3) -0.056(4)
C58 0.090(4) 0.085(4) 0.077(3) 0.016(3) -0.028(3) -0.046(4)
C59 0.089(4) 0.101(5) 0.077(3) 0.025(3) -0.036(3) -0.047(4)
C60 0.078(4) 0.099(4) 0.065(3) 0.008(3) -0.024(3) -0.044(4)
C61 0.105(5) 0.113(5) 0.078(4) 0.002(4) -0.035(3) -0.034(4)
C62 0.118(6) 0.116(6) 0.092(4) -0.022(4) -0.014(4) -0.053(5)
C63 0.076(4) 0.142(6) 0.064(3) 0.024(3) -0.021(3) -0.053(4)
C64 0.145(7) 0.141(7) 0.100(5) -0.022(4) -0.016(5) -0.060(6)
C65 0.095(5) 0.075(4) 0.056(3) 0.008(3) -0.028(3) -0.041(4)
C66 0.095(4) 0.092(4) 0.061(3) -0.002(3) -0.026(3) -0.049(4)
C67 0.103(5) 0.084(4) 0.048(3) 0.000(3) -0.024(3) -0.051(4)
C68 0.088(4) 0.092(4) 0.045(2) 0.003(3) -0.024(3) -0.051(4)
C69 0.083(4) 0.097(4) 0.042(2) -0.006(3) -0.019(2) -0.054(4)
C70 0.104(4) 0.085(4) 0.049(3) -0.015(2) -0.013(3) -0.053(4)
C71 0.117(5) 0.092(5) 0.040(2) -0.013(3) -0.008(3) -0.064(4)
C72 0.098(4) 0.086(4) 0.049(3) -0.011(3) -0.023(3) -0.049(4)
C73 0.088(4) 0.080(4) 0.058(3) 0.002(3) -0.020(3) -0.039(3)
C74 0.086(4) 0.082(4) 0.068(3) -0.007(3) -0.030(3) -0.036(4)
C75 0.086(4) 0.080(4) 0.064(3) 0.010(3) -0.031(3) -0.036(4)
C76 0.091(5) 0.102(5) 0.074(3) 0.012(3) -0.025(3) -0.050(4)
C77 0.109(4) 0.076(4) 0.041(2) -0.007(3) -0.016(3) -0.044(4)
C78 0.219(9) 0.068(4) 0.057(3) -0.019(3) -0.006(4) -0.050(5)
C79 0.206(8) 0.074(5) 0.061(3) -0.019(3) 0.006(4) -0.048(5)
C80 0.126(5) 0.076(4) 0.043(3) -0.019(2) -0.006(3) -0.046(4)
C81 0.267(13) 0.104(6) 0.110(6) -0.045(5) 0.009(7) -0.073(8)
C82 0.38(2) 0.168(10) 0.139(8) -0.031(7) -0.075(10) -0.116(13)
C83 0.186(8) 0.120(6) 0.068(4) -0.021(4) -0.023(4) -0.052(6)
C84 0.315(16) 0.128(8) 0.138(7) -0.007(6) -0.078(8) -0.104(9)
C85 0.075(3) 0.078(3) 0.044(2) -0.006(2) -0.018(2) -0.037(3)
C86 0.088(4) 0.099(4) 0.054(3) -0.011(3) -0.016(3) -0.055(4)
C87 0.087(4) 0.100(4) 0.056(3) -0.021(3) -0.018(2) -0.052(3)
C88 0.088(4) 0.080(4) 0.043(2) -0.005(2) -0.023(2) -0.042(3)
C89 0.102(5) 0.258(10) 0.085(4) -0.076(5) 0.004(4) -0.111(6)
C90 0.172(7) 0.133(7) 0.107(5) -0.023(5) -0.021(5) -0.068(6)
C91 0.105(5) 0.160(7) 0.066(3) -0.048(4) -0.004(3) -0.077(5)
C92 0.206(9) 0.132(7) 0.082(4) -0.046(4) -0.010(5) -0.098(7)
C93 0.084(4) 0.078(3) 0.042(2) -0.007(2) -0.022(2) -0.041(3)
C94 0.094(4) 0.081(4) 0.042(2) -0.011(2) -0.020(2) -0.046(3)
C95 0.093(4) 0.082(4) 0.041(2) -0.010(2) -0.018(2) -0.045(3)
C96 0.093(4) 0.106(4) 0.040(2) -0.020(3) -0.009(3) -0.051(4)
C97 0.115(5) 0.119(5) 0.042(2) -0.024(3) -0.008(3) -0.065(4)
C98 0.118(5) 0.126(5) 0.038(2) -0.019(3) -0.008(3) -0.075(4)
C99 0.117(5) 0.114(5) 0.042(3) -0.015(3) -0.005(3) -0.073(4)
C100 0.109(5) 0.108(5) 0.045(3) -0.013(3) -0.012(3) -0.064(4)
C101 0.104(4) 0.084(4) 0.038(2) -0.008(2) -0.016(2) -0.051(3)
C102 0.094(4) 0.086(4) 0.034(2) -0.007(2) -0.016(2) -0.049(3)
C103 0.085(4) 0.063(3) 0.046(2) -0.005(2) -0.019(2) -0.036(3)
C104 0.092(4) 0.063(3) 0.041(2) -0.004(2) -0.022(2) -0.034(3)
O4 0.065(4) 0.042(4) 0.103(5) -0.002(3) 0.008(3) -0.005(3)
C105 0.085(6) 0.063(6) 0.097(6) -0.008(5) -0.004(5) -0.027(5)
C106 0.121(7) 0.108(7) 0.101(6) -0.017(5) -0.048(6) -0.031(6)
C107 0.119(7) 0.116(7) 0.101(6) -0.045(6) -0.044(6) -0.009(6)
C108 0.121(8) 0.105(7) 0.139(8) -0.025(6) 0.002(6) -0.026(6)
O4A 0.153(6) 0.096(5) 0.148(6) -0.080(4) -0.115(5) 0.032(5)
C1A 0.101(7) 0.157(8) 0.108(6) -0.055(6) -0.079(5) 0.002(6)
C1B 0.192(10) 0.175(9) 0.182(9) -0.061(7) -0.045(7) -0.032(7)
C1C 0.186(10) 0.210(10) 0.195(9) -0.051(7) -0.054(7) -0.019(8)
C1D 0.170(9) 0.178(9) 0.182(8) -0.045(7) -0.102(7) -0.044(7)

_geom_special_details            
;
 All esds (except the esd in the dihedral angle between two l.s. planes)
 are estimated using the full covariance matrix.  The cell esds are taken
 into account individually in the estimation of esds in distances, angles
 and torsion angles; correlations between esds in cell parameters are only
 used when they are defined by crystal symmetry.  An approximate (isotropic)
 treatment of cell esds is used for estimating esds involving l.s. planes.
;
loop_
_geom_bond_atom_site_label_1
_geom_bond_atom_site_label_2
_geom_bond_distance
_geom_bond_site_symmetry_2
_geom_bond_publ_flag
O1 H1 0.8400 . ?
O1 C111 1.461(9) . ?
C111 H11A 0.9800 . ?
C111 H11B 0.9800 . ?
C111 H11C 0.9800 . ?
O2 H2A 0.8395 . ?
O2 C109 1.418(10) . ?
C109 H10I 0.9800 . ?
C109 H10J 0.9800 . ?
C109 H10K 0.9800 . ?
O3 H3A 0.8400 . ?
O3 C110 1.368(11) . ?
C110 H11D 0.9800 . ?
C110 H11E 0.9800 . ?
C110 H11F 0.9800 . ?
N1 C1 1.327(7) . ?
N1 C4 1.394(7) . ?
N2 H2 0.8800 . ?
N2 C10 1.378(6) . ?
N2 C13 1.354(6) . ?
N3 H3 0.8800 . ?
N3 C19 1.379(6) . ?
N3 C22 1.333(6) . ?
N4 H4 0.8800 . ?
N4 C36 1.367(6) . ?
N4 C37 1.406(5) . ?
N5 H5 0.8800 . ?
N5 C39 1.345(5) . ?
N5 C42 1.386(5) . ?
N6 H6 0.8800 . ?
N6 C48 1.365(6) . ?
N6 C51 1.366(5) . ?
N7 C57 1.391(6) . ?
N7 C60 1.322(7) . ?
N8 H8 0.8800 . ?
N8 C74 1.399(6) . ?
N8 C75 1.365(8) . ?
N9 C77 1.377(6) . ?
N9 C80 1.397(7) . ?
N10 H10 0.8800 . ?
N10 C95 1.396(7) . ?
N10 C96 1.386(6) . ?
N11 C85 1.400(5) . ?
N11 C88 1.322(5) . ?
C1 C2 1.474(6) . ?
C1 C98 1.453(8) . ?
C2 C3 1.365(9) . ?
C2 C5 1.502(10) . ?
C3 C4 1.463(7) . ?
C3 C7 1.505(7) . ?
C4 C9 1.354(8) . ?
C5 H5A 0.9900 . ?
C5 H5B 0.9900 . ?
C5 C6 1.492(14) . ?
C6 H6A 0.9800 . ?
C6 H6B 0.9800 . ?
C6 H6C 0.9800 . ?
C7 H7A 0.9900 . ?
C7 H7B 0.9900 . ?
C7 C8 1.526(10) . ?
C8 H8A 0.9800 . ?
C8 H8B 0.9800 . ?
C8 H8C 0.9800 . ?
C9 H9 0.9500 . ?
C9 C10 1.424(7) . ?
C10 C11 1.405(8) . ?
C11 C12 1.397(7) . ?
C11 C14 1.528(8) . ?
C12 C13 1.387(8) . ?
C12 C16 1.507(8) . ?
C13 C18 1.506(7) . ?
C14 H14A 0.9900 . ?
C14 H14B 0.9900 . ?
C14 C15 1.511(9) . ?
C15 H15A 0.9800 . ?
C15 H15B 0.9800 . ?
C15 H15C 0.9800 . ?
C16 H16A 0.9900 . ?
C16 H16B 0.9900 . ?
C16 C17 1.376(9) . ?
C17 H17A 0.9800 . ?
C17 H17B 0.9800 . ?
C17 H17C 0.9800 . ?
C18 C19 1.415(7) . ?
C18 C80 1.421(7) . ?
C19 C20 1.445(7) . ?
C20 C21 1.383(7) . ?
C20 C23 1.509(6) . ?
C21 C22 1.428(6) . ?
C21 C25 1.501(7) . ?
C22 C27 1.446(7) . ?
C23 H23A 0.9900 . ?
C23 H23B 0.9900 . ?
C23 C24 1.532(7) . ?
C24 H24A 0.9800 . ?
C24 H24B 0.9800 . ?
C24 H24C 0.9800 . ?
C25 H25A 0.9900 . ?
C25 H25B 0.9900 . ?
C25 C26 1.540(6) . ?
C26 H26A 0.9800 . ?
C26 H26B 0.9800 . ?
C26 H26C 0.9800 . ?
C27 C28 1.399(7) . ?
C27 C38 1.416(6) . ?
C28 H28 0.9500 . ?
C28 C29 1.398(7) . ?
C29 H29 0.9500 . ?
C29 C30 1.401(6) . ?
C30 C31 1.456(6) . ?
C30 C37 1.405(7) . ?
C31 C32 1.387(7) . ?
C31 C36 1.419(6) . ?
C32 H32 0.9500 . ?
C32 C33 1.385(6) . ?
C33 H33 0.9500 . ?
C33 C34 1.410(6) . ?
C34 C35 1.399(7) . ?
C34 C39 1.457(6) . ?
C35 H35 0.9500 . ?
C35 C36 1.379(6) . ?
C37 C38 1.365(7) . ?
C38 H38 0.9500 . ?
C39 C40 1.416(6) . ?
C40 C41 1.413(6) . ?
C40 C43 1.496(6) . ?
C41 C42 1.432(6) . ?
C41 C45 1.503(6) . ?
C42 C47 1.420(6) . ?
C43 H43A 0.9900 . ?
C43 H43B 0.9900 . ?
C43 C44 1.504(10) . ?
C44 H44A 0.9800 . ?
C44 H44B 0.9800 . ?
C44 H44C 0.9800 . ?
C45 H45A 0.9900 . ?
C45 H45B 0.9900 . ?
C45 C46 1.523(7) . ?
C46 H46A 0.9800 . ?
C46 H46B 0.9800 . ?
C46 H46C 0.9800 . ?
C47 C48 1.487(6) . ?
C47 C85 1.417(6) . ?
C48 C49 1.383(7) . ?
C49 C50 1.427(7) . ?
C49 C52 1.522(8) . ?
C50 C51 1.397(8) . ?
C50 C54 1.500(7) . ?
C51 C56 1.449(8) . ?
C52 H52A 0.9900 . ?
C52 H52B 0.9900 . ?
C52 C53 1.521(6) . ?
C53 H53A 0.9800 . ?
C53 H53B 0.9800 . ?
C53 H53C 0.9800 . ?
C54 H54A 0.9900 . ?
C54 H54B 0.9900 . ?
C54 C55 1.538(10) . ?
C55 H55A 0.9800 . ?
C55 H55B 0.9800 . ?
C55 H55C 0.9800 . ?
C56 H56 0.9500 . ?
C56 C57 1.358(8) . ?
C57 C58 1.453(8) . ?
C58 C59 1.349(8) . ?
C58 C61 1.515(7) . ?
C59 C60 1.461(7) . ?
C59 C63 1.627(9) . ?
C60 C65 1.480(7) . ?
C61 H61A 0.9900 . ?
C61 H61B 0.9900 . ?
C61 C62 1.386(9) . ?
C62 H62A 0.9800 . ?
C62 H62B 0.9800 . ?
C62 H62C 0.9800 . ?
C63 H63A 0.9900 . ?
C63 H63B 0.9900 . ?
C63 C64 1.461(9) . ?
C64 H64A 0.9800 . ?
C64 H64B 0.9800 . ?
C64 H64C 0.9800 . ?
C65 C66 1.445(8) . ?
C65 C76 1.392(9) . ?
C66 H66 0.9500 . ?
C66 C67 1.404(7) . ?
C67 H67 0.9500 . ?
C67 C68 1.381(8) . ?
C68 C69 1.439(7) . ?
C68 C75 1.405(8) . ?
C69 C70 1.426(7) . ?
C69 C74 1.394(8) . ?
C70 H70 0.9500 . ?
C70 C71 1.357(8) . ?
C71 H71 0.9500 . ?
C71 C72 1.397(8) . ?
C72 C73 1.405(7) . ?
C72 C77 1.494(8) . ?
C73 H73 0.9500 . ?
C73 C74 1.397(8) . ?
C75 C76 1.414(7) . ?
C76 H76 0.9500 . ?
C77 C78 1.416(9) . ?
C78 C79 1.393(8) . ?
C78 C81 1.533(11) . ?
C79 C80 1.435(9) . ?
C79 C83 1.624(11) . ?
C81 H81A 0.9900 . ?
C81 H81B 0.9900 . ?
C81 C82 1.422(13) . ?
C82 H82A 0.9800 . ?
C82 H82B 0.9800 . ?
C82 H82C 0.9800 . ?
C83 H83A 0.9900 . ?
C83 H83B 0.9900 . ?
C83 C84 1.384(10) . ?
C84 H84A 0.9800 . ?
C84 H84B 0.9800 . ?
C84 H84C 0.9800 . ?
C85 C86 1.437(6) . ?
C86 C87 1.391(6) . ?
C86 C89 1.547(7) . ?
C87 C88 1.446(6) . ?
C87 C91 1.514(7) . ?
C88 C93 1.480(6) . ?
C89 H89A 0.9900 . ?
C89 H89B 0.9900 . ?
C89 C90 1.375(11) . ?
C90 H90A 0.9800 . ?
C90 H90B 0.9800 . ?
C90 H90C 0.9800 . ?
C91 H91A 0.9900 . ?
C91 H91B 0.9900 . ?
C91 C92 1.544(10) . ?
C92 H92A 0.9800 . ?
C92 H92B 0.9800 . ?
C92 H92C 0.9800 . ?
C93 C94 1.359(7) . ?
C93 C104 1.443(6) . ?
C94 H94 0.9500 . ?
C94 C95 1.393(6) . ?
C95 C102 1.418(6) . ?
C96 C97 1.368(8) . ?
C96 C101 1.415(7) . ?
C97 H97 0.9500 . ?
C97 C98 1.420(7) . ?
C98 C99 1.410(8) . ?
C99 H99 0.9500 . ?
C99 C100 1.357(8) . ?
C100 H100 0.9500 . ?
C100 C101 1.398(6) . ?
C101 C102 1.450(7) . ?
C102 C103 1.371(7) . ?
C103 H103 0.9500 . ?
C103 C104 1.371(6) . ?
C104 H104 0.9500 . ?
O4 C105 1.426(8) . ?
O4 C108 1.478(9) . ?
C105 H10A 0.9900 . ?
C105 H10B 0.9900 . ?
C105 C106 1.507(9) . ?
C106 H10C 0.9900 . ?
C106 H10D 0.9900 . ?
C106 C107 1.508(9) . ?
C107 H10E 0.9900 . ?
C107 H10F 0.9900 . ?
C107 C108 1.537(9) . ?
C108 H10G 0.9900 . ?
C108 H10H 0.9900 . ?
O4A C1A 1.383(9) . ?
O4A C1D 1.477(9) . ?
C1A H1AA 0.9900 . ?
C1A H1AB 0.9900 . ?
C1A C1C 1.491(10) . ?
C1B H1BA 0.9900 . ?
C1B H1BB 0.9900 . ?
C1B C1C 1.542(10) . ?
C1B C1D 1.547(10) . ?
C1C H1CA 0.9900 . ?
C1C H1CB 0.9900 . ?
C1D H1DA 0.9900 . ?
C1D H1DB 0.9900 . ?

loop_
_geom_angle_atom_site_label_1
_geom_angle_atom_site_label_2
_geom_angle_atom_site_label_3
_geom_angle
_geom_angle_site_symmetry_1
_geom_angle_site_symmetry_3
_geom_angle_publ_flag
C111 O1 H1 109.5 . . ?
O1 C111 H11A 109.5 . . ?
O1 C111 H11B 109.5 . . ?
O1 C111 H11C 109.5 . . ?
H11A C111 H11B 109.5 . . ?
H11A C111 H11C 109.5 . . ?
H11B C111 H11C 109.5 . . ?
C109 O2 H2A 96.4 . . ?
O2 C109 H10I 109.5 . . ?
O2 C109 H10J 109.5 . . ?
O2 C109 H10K 109.5 . . ?
H10I C109 H10J 109.5 . . ?
H10I C109 H10K 109.5 . . ?
H10J C109 H10K 109.5 . . ?
C110 O3 H3A 109.5 . . ?
O3 C110 H11D 109.5 . . ?
O3 C110 H11E 109.5 . . ?
O3 C110 H11F 109.5 . . ?
H11D C110 H11E 109.5 . . ?
H11D C110 H11F 109.5 . . ?
H11E C110 H11F 109.5 . . ?
C1 N1 C4 108.3(4) . . ?
C10 N2 H2 125.3 . . ?
C13 N2 H2 125.3 . . ?
C13 N2 C10 109.4(5) . . ?
C19 N3 H3 123.8 . . ?
C22 N3 H3 123.8 . . ?
C22 N3 C19 112.3(4) . . ?
C36 N4 H4 126.0 . . ?
C36 N4 C37 107.9(4) . . ?
C37 N4 H4 126.0 . . ?
C39 N5 H5 124.4 . . ?
C39 N5 C42 111.2(3) . . ?
C42 N5 H5 124.4 . . ?
C48 N6 H6 125.2 . . ?
C48 N6 C51 109.7(4) . . ?
C51 N6 H6 125.2 . . ?
C60 N7 C57 108.0(4) . . ?
C74 N8 H8 125.7 . . ?
C75 N8 H8 125.7 . . ?
C75 N8 C74 108.6(6) . . ?
C77 N9 C80 105.6(5) . . ?
C95 N10 H10 125.6 . . ?
C96 N10 H10 125.6 . . ?
C96 N10 C95 108.7(4) . . ?
C88 N11 C85 108.3(3) . . ?
N1 C1 C2 109.9(5) . . ?
N1 C1 C98 120.7(4) . . ?
C98 C1 C2 129.4(5) . . ?
C1 C2 C5 125.4(6) . . ?
C3 C2 C1 106.6(5) . . ?
C3 C2 C5 127.7(5) . . ?
C2 C3 C4 106.5(4) . . ?
C2 C3 C7 128.1(5) . . ?
C4 C3 C7 125.4(6) . . ?
N1 C4 C3 108.5(5) . . ?
C9 C4 N1 123.0(5) . . ?
C9 C4 C3 128.6(5) . . ?
C2 C5 H5A 108.6 . . ?
C2 C5 H5B 108.6 . . ?
H5A C5 H5B 107.6 . . ?
C6 C5 C2 114.4(8) . . ?
C6 C5 H5A 108.6 . . ?
C6 C5 H5B 108.6 . . ?
C5 C6 H6A 109.5 . . ?
C5 C6 H6B 109.5 . . ?
C5 C6 H6C 109.5 . . ?
H6A C6 H6B 109.5 . . ?
H6A C6 H6C 109.5 . . ?
H6B C6 H6C 109.5 . . ?
C3 C7 H7A 109.6 . . ?
C3 C7 H7B 109.6 . . ?
C3 C7 C8 110.2(6) . . ?
H7A C7 H7B 108.1 . . ?
C8 C7 H7A 109.6 . . ?
C8 C7 H7B 109.6 . . ?
C7 C8 H8A 109.5 . . ?
C7 C8 H8B 109.5 . . ?
C7 C8 H8C 109.5 . . ?
H8A C8 H8B 109.5 . . ?
H8A C8 H8C 109.5 . . ?
H8B C8 H8C 109.5 . . ?
C4 C9 H9 116.9 . . ?
C4 C9 C10 126.3(5) . . ?
C10 C9 H9 116.9 . . ?
N2 C10 C9 120.3(6) . . ?
N2 C10 C11 106.7(4) . . ?
C11 C10 C9 132.9(5) . . ?
C10 C11 C14 125.5(5) . . ?
C12 C11 C10 108.0(5) . . ?
C12 C11 C14 126.4(6) . . ?
C11 C12 C16 127.7(6) . . ?
C13 C12 C11 106.7(5) . . ?
C13 C12 C16 125.6(5) . . ?
N2 C13 C12 109.1(4) . . ?
N2 C13 C18 113.2(5) . . ?
C12 C13 C18 137.6(5) . . ?
C11 C14 H14A 109.2 . . ?
C11 C14 H14B 109.2 . . ?
H14A C14 H14B 107.9 . . ?
C15 C14 C11 112.1(6) . . ?
C15 C14 H14A 109.2 . . ?
C15 C14 H14B 109.2 . . ?
C14 C15 H15A 109.5 . . ?
C14 C15 H15B 109.5 . . ?
C14 C15 H15C 109.5 . . ?
H15A C15 H15B 109.5 . . ?
H15A C15 H15C 109.5 . . ?
H15B C15 H15C 109.5 . . ?
C12 C16 H16A 108.3 . . ?
C12 C16 H16B 108.3 . . ?
H16A C16 H16B 107.4 . . ?
C17 C16 C12 115.8(7) . . ?
C17 C16 H16A 108.3 . . ?
C17 C16 H16B 108.3 . . ?
C16 C17 H17A 109.5 . . ?
C16 C17 H17B 109.5 . . ?
C16 C17 H17C 109.5 . . ?
H17A C17 H17B 109.5 . . ?
H17A C17 H17C 109.5 . . ?
H17B C17 H17C 109.5 . . ?
C19 C18 C13 115.4(4) . . ?
C19 C18 C80 123.7(5) . . ?
C80 C18 C13 119.7(5) . . ?
N3 C19 C18 120.8(4) . . ?
N3 C19 C20 105.3(5) . . ?
C18 C19 C20 133.9(5) . . ?
C19 C20 C23 128.9(5) . . ?
C21 C20 C19 107.3(4) . . ?
C21 C20 C23 123.8(4) . . ?
C20 C21 C22 107.8(4) . . ?
C20 C21 C25 127.4(4) . . ?
C22 C21 C25 124.7(5) . . ?
N3 C22 C21 107.1(5) . . ?
N3 C22 C27 118.1(4) . . ?
C21 C22 C27 134.1(5) . . ?
C20 C23 H23A 109.1 . . ?
C20 C23 H23B 109.1 . . ?
C20 C23 C24 112.5(5) . . ?
H23A C23 H23B 107.8 . . ?
C24 C23 H23A 109.1 . . ?
C24 C23 H23B 109.1 . . ?
C23 C24 H24A 109.5 . . ?
C23 C24 H24B 109.5 . . ?
C23 C24 H24C 109.5 . . ?
H24A C24 H24B 109.5 . . ?
H24A C24 H24C 109.5 . . ?
H24B C24 H24C 109.5 . . ?
C21 C25 H25A 109.2 . . ?
C21 C25 H25B 109.2 . . ?
C21 C25 C26 111.9(4) . . ?
H25A C25 H25B 107.9 . . ?
C26 C25 H25A 109.2 . . ?
C26 C25 H25B 109.2 . . ?
C25 C26 H26A 109.5 . . ?
C25 C26 H26B 109.5 . . ?
C25 C26 H26C 109.5 . . ?
H26A C26 H26B 109.5 . . ?
H26A C26 H26C 109.5 . . ?
H26B C26 H26C 109.5 . . ?
C28 C27 C22 125.9(4) . . ?
C28 C27 C38 119.2(4) . . ?
C38 C27 C22 114.9(5) . . ?
C27 C28 H28 119.4 . . ?
C29 C28 C27 121.3(4) . . ?
C29 C28 H28 119.4 . . ?
C28 C29 H29 120.1 . . ?
C28 C29 C30 119.8(5) . . ?
C30 C29 H29 120.1 . . ?
C29 C30 C31 135.7(5) . . ?
C29 C30 C37 117.3(4) . . ?
C37 C30 C31 107.0(3) . . ?
C32 C31 C30 136.1(4) . . ?
C32 C31 C36 118.5(4) . . ?
C36 C31 C30 105.4(4) . . ?
C31 C32 H32 120.1 . . ?
C33 C32 C31 119.8(4) . . ?
C33 C32 H32 120.1 . . ?
C32 C33 H33 119.1 . . ?
C32 C33 C34 121.9(4) . . ?
C34 C33 H33 119.1 . . ?
C33 C34 C39 124.4(4) . . ?
C35 C34 C33 118.5(4) . . ?
C35 C34 C39 117.1(4) . . ?
C34 C35 H35 120.3 . . ?
C36 C35 C34 119.5(4) . . ?
C36 C35 H35 120.3 . . ?
N4 C36 C31 110.6(4) . . ?
N4 C36 C35 127.5(4) . . ?
C35 C36 C31 121.9(4) . . ?
C30 C37 N4 109.0(4) . . ?
C38 C37 N4 126.8(5) . . ?
C38 C37 C30 124.2(4) . . ?
C27 C38 H38 121.0 . . ?
C37 C38 C27 118.0(5) . . ?
C37 C38 H38 121.0 . . ?
N5 C39 C34 118.3(4) . . ?
N5 C39 C40 108.1(3) . . ?
C40 C39 C34 133.4(4) . . ?
C39 C40 C43 127.3(4) . . ?
C41 C40 C39 107.3(4) . . ?
C41 C40 C43 125.4(4) . . ?
C40 C41 C42 107.0(4) . . ?
C40 C41 C45 123.3(4) . . ?
C42 C41 C45 129.7(4) . . ?
N5 C42 C41 106.3(3) . . ?
N5 C42 C47 120.2(4) . . ?
C47 C42 C41 133.4(4) . . ?
C40 C43 H43A 108.7 . . ?
C40 C43 H43B 108.7 . . ?
C40 C43 C44 114.3(5) . . ?
H43A C43 H43B 107.6 . . ?
C44 C43 H43A 108.7 . . ?
C44 C43 H43B 108.7 . . ?
C43 C44 H44A 109.5 . . ?
C43 C44 H44B 109.5 . . ?
C43 C44 H44C 109.5 . . ?
H44A C44 H44B 109.5 . . ?
H44A C44 H44C 109.5 . . ?
H44B C44 H44C 109.5 . . ?
C41 C45 H45A 109.1 . . ?
C41 C45 H45B 109.1 . . ?
C41 C45 C46 112.4(5) . . ?
H45A C45 H45B 107.9 . . ?
C46 C45 H45A 109.1 . . ?
C46 C45 H45B 109.1 . . ?
C45 C46 H46A 109.5 . . ?
C45 C46 H46B 109.5 . . ?
C45 C46 H46C 109.5 . . ?
H46A C46 H46B 109.5 . . ?
H46A C46 H46C 109.5 . . ?
H46B C46 H46C 109.5 . . ?
C42 C47 C48 116.6(3) . . ?
C85 C47 C42 123.8(3) . . ?
C85 C47 C48 118.5(4) . . ?
N6 C48 C47 113.0(4) . . ?
N6 C48 C49 108.7(4) . . ?
C49 C48 C47 138.3(5) . . ?
C48 C49 C50 106.8(5) . . ?
C48 C49 C52 127.9(4) . . ?
C50 C49 C52 125.3(4) . . ?
C49 C50 C54 125.6(6) . . ?
C51 C50 C49 106.9(4) . . ?
C51 C50 C54 127.5(5) . . ?
N6 C51 C50 107.9(5) . . ?
N6 C51 C56 119.6(5) . . ?
C50 C51 C56 132.5(4) . . ?
C49 C52 H52A 108.5 . . ?
C49 C52 H52B 108.5 . . ?
H52A C52 H52B 107.5 . . ?
C53 C52 C49 115.2(4) . . ?
C53 C52 H52A 108.5 . . ?
C53 C52 H52B 108.5 . . ?
C52 C53 H53A 109.5 . . ?
C52 C53 H53B 109.5 . . ?
C52 C53 H53C 109.5 . . ?
H53A C53 H53B 109.5 . . ?
H53A C53 H53C 109.5 . . ?
H53B C53 H53C 109.5 . . ?
C50 C54 H54A 110.1 . . ?
C50 C54 H54B 110.1 . . ?
C50 C54 C55 107.8(5) . . ?
H54A C54 H54B 108.5 . . ?
C55 C54 H54A 110.1 . . ?
C55 C54 H54B 110.1 . . ?
C54 C55 H55A 109.5 . . ?
C54 C55 H55B 109.5 . . ?
C54 C55 H55C 109.5 . . ?
H55A C55 H55B 109.5 . . ?
H55A C55 H55C 109.5 . . ?
H55B C55 H55C 109.5 . . ?
C51 C56 H56 117.0 . . ?
C57 C56 C51 126.1(4) . . ?
C57 C56 H56 117.0 . . ?
N7 C57 C58 108.8(5) . . ?
C56 C57 N7 122.0(5) . . ?
C56 C57 C58 129.2(4) . . ?
C57 C58 C61 123.9(6) . . ?
C59 C58 C57 106.0(4) . . ?
C59 C58 C61 129.9(6) . . ?
C58 C59 C60 107.8(6) . . ?
C58 C59 C63 124.6(5) . . ?
C60 C59 C63 127.5(5) . . ?
N7 C60 C59 109.4(4) . . ?
N7 C60 C65 119.9(5) . . ?
C59 C60 C65 130.6(6) . . ?
C58 C61 H61A 109.3 . . ?
C58 C61 H61B 109.3 . . ?
H61A C61 H61B 108.0 . . ?
C62 C61 C58 111.5(6) . . ?
C62 C61 H61A 109.3 . . ?
C62 C61 H61B 109.3 . . ?
C61 C62 H62A 109.5 . . ?
C61 C62 H62B 109.5 . . ?
C61 C62 H62C 109.5 . . ?
H62A C62 H62B 109.5 . . ?
H62A C62 H62C 109.5 . . ?
H62B C62 H62C 109.5 . . ?
C59 C63 H63A 110.1 . . ?
C59 C63 H63B 110.1 . . ?
H63A C63 H63B 108.4 . . ?
C64 C63 C59 107.9(7) . . ?
C64 C63 H63A 110.1 . . ?
C64 C63 H63B 110.1 . . ?
C63 C64 H64A 109.5 . . ?
C63 C64 H64B 109.5 . . ?
C63 C64 H64C 109.5 . . ?
H64A C64 H64B 109.5 . . ?
H64A C64 H64C 109.5 . . ?
H64B C64 H64C 109.5 . . ?
C66 C65 C60 114.1(6) . . ?
C76 C65 C60 123.4(6) . . ?
C76 C65 C66 122.3(5) . . ?
C65 C66 H66 120.6 . . ?
C67 C66 C65 118.8(6) . . ?
C67 C66 H66 120.6 . . ?
C66 C67 H67 120.2 . . ?
C68 C67 C66 119.6(6) . . ?
C68 C67 H67 120.2 . . ?
C67 C68 C69 134.5(6) . . ?
C67 C68 C75 120.6(5) . . ?
C75 C68 C69 104.8(6) . . ?
C70 C69 C68 133.0(7) . . ?
C74 C69 C68 108.6(5) . . ?
C74 C69 C70 118.2(5) . . ?
C69 C70 H70 120.9 . . ?
C71 C70 C69 118.1(6) . . ?
C71 C70 H70 120.9 . . ?
C70 C71 H71 118.0 . . ?
C70 C71 C72 124.0(5) . . ?
C72 C71 H71 118.0 . . ?
C71 C72 C73 118.6(5) . . ?
C71 C72 C77 120.5(5) . . ?
C73 C72 C77 120.8(6) . . ?
C72 C73 H73 121.2 . . ?
C74 C73 C72 117.6(6) . . ?
C74 C73 H73 121.2 . . ?
C69 C74 N8 107.5(5) . . ?
C69 C74 C73 123.2(5) . . ?
C73 C74 N8 129.3(7) . . ?
N8 C75 C68 110.4(5) . . ?
N8 C75 C76 127.2(6) . . ?
C68 C75 C76 122.3(7) . . ?
C65 C76 C75 116.3(6) . . ?
C65 C76 H76 121.8 . . ?
C75 C76 H76 121.8 . . ?
N9 C77 C72 114.5(6) . . ?
N9 C77 C78 111.3(4) . . ?
C78 C77 C72 134.2(5) . . ?
C77 C78 C81 127.2(6) . . ?
C79 C78 C77 106.5(6) . . ?
C79 C78 C81 126.3(7) . . ?
C78 C79 C80 106.7(6) . . ?
C78 C79 C83 122.2(7) . . ?
C80 C79 C83 130.0(5) . . ?
N9 C80 C18 118.3(6) . . ?
N9 C80 C79 109.6(4) . . ?
C18 C80 C79 132.0(5) . . ?
C78 C81 H81A 109.8 . . ?
C78 C81 H81B 109.8 . . ?
H81A C81 H81B 108.2 . . ?
C82 C81 C78 109.4(10) . . ?
C82 C81 H81A 109.8 . . ?
C82 C81 H81B 109.8 . . ?
C81 C82 H82A 109.5 . . ?
C81 C82 H82B 109.5 . . ?
C81 C82 H82C 109.5 . . ?
H82A C82 H82B 109.5 . . ?
H82A C82 H82C 109.5 . . ?
H82B C82 H82C 109.5 . . ?
C79 C83 H83A 110.4 . . ?
C79 C83 H83B 110.4 . . ?
H83A C83 H83B 108.6 . . ?
C84 C83 C79 106.5(9) . . ?
C84 C83 H83A 110.4 . . ?
C84 C83 H83B 110.4 . . ?
C83 C84 H84A 109.5 . . ?
C83 C84 H84B 109.5 . . ?
C83 C84 H84C 109.5 . . ?
H84A C84 H84B 109.5 . . ?
H84A C84 H84C 109.5 . . ?
H84B C84 H84C 109.5 . . ?
N11 C85 C47 119.2(4) . . ?
N11 C85 C86 108.1(4) . . ?
C47 C85 C86 132.3(4) . . ?
C85 C86 C89 129.1(4) . . ?
C87 C86 C85 107.0(4) . . ?
C87 C86 C89 123.8(4) . . ?
C86 C87 C88 105.9(4) . . ?
C86 C87 C91 126.2(4) . . ?
C88 C87 C91 127.8(4) . . ?
N11 C88 C87 110.7(4) . . ?
N11 C88 C93 119.1(4) . . ?
C87 C88 C93 129.8(4) . . ?
C86 C89 H89A 109.0 . . ?
C86 C89 H89B 109.0 . . ?
H89A C89 H89B 107.8 . . ?
C90 C89 C86 112.7(8) . . ?
C90 C89 H89A 109.0 . . ?
C90 C89 H89B 109.0 . . ?
C89 C90 H90A 109.5 . . ?
C89 C90 H90B 109.5 . . ?
C89 C90 H90C 109.5 . . ?
H90A C90 H90B 109.5 . . ?
H90A C90 H90C 109.5 . . ?
H90B C90 H90C 109.5 . . ?
C87 C91 H91A 108.7 . . ?
C87 C91 H91B 108.7 . . ?
C87 C91 C92 114.1(6) . . ?
H91A C91 H91B 107.6 . . ?
C92 C91 H91A 108.7 . . ?
C92 C91 H91B 108.7 . . ?
C91 C92 H92A 109.5 . . ?
C91 C92 H92B 109.5 . . ?
C91 C92 H92C 109.5 . . ?
H92A C92 H92B 109.5 . . ?
H92A C92 H92C 109.5 . . ?
H92B C92 H92C 109.5 . . ?
C94 C93 C88 124.7(4) . . ?
C94 C93 C104 119.3(4) . . ?
C104 C93 C88 115.9(4) . . ?
C93 C94 H94 120.1 . . ?
C93 C94 C95 119.7(4) . . ?
C95 C94 H94 120.1 . . ?
N10 C95 C102 109.3(4) . . ?
C94 C95 N10 129.4(4) . . ?
C94 C95 C102 121.0(5) . . ?
N10 C96 C101 108.7(4) . . ?
C97 C96 N10 129.3(5) . . ?
C97 C96 C101 122.0(4) . . ?
C96 C97 H97 120.8 . . ?
C96 C97 C98 118.4(5) . . ?
C98 C97 H97 120.8 . . ?
C97 C98 C1 121.2(5) . . ?
C99 C98 C1 120.5(4) . . ?
C99 C98 C97 118.3(5) . . ?
C98 C99 H99 118.4 . . ?
C100 C99 C98 123.2(5) . . ?
C100 C99 H99 118.4 . . ?
C99 C100 H100 120.8 . . ?
C99 C100 C101 118.5(5) . . ?
C101 C100 H100 120.8 . . ?
C96 C101 C102 107.5(4) . . ?
C100 C101 C96 119.4(5) . . ?
C100 C101 C102 133.0(5) . . ?
C95 C102 C101 105.7(5) . . ?
C103 C102 C95 118.9(4) . . ?
C103 C102 C101 135.3(4) . . ?
C102 C103 H103 119.7 . . ?
C104 C103 C102 120.7(4) . . ?
C104 C103 H103 119.7 . . ?
C93 C104 H104 119.9 . . ?
C103 C104 C93 120.2(5) . . ?
C103 C104 H104 119.9 . . ?
C105 O4 C108 102.8(8) . . ?
O4 C105 H10A 109.1 . . ?
O4 C105 H10B 109.1 . . ?
O4 C105 C106 112.5(9) . . ?
H10A C105 H10B 107.8 . . ?
C106 C105 H10A 109.1 . . ?
C106 C105 H10B 109.1 . . ?
C105 C106 H10C 110.9 . . ?
C105 C106 H10D 110.9 . . ?
C105 C106 C107 104.3(9) . . ?
H10C C106 H10D 108.9 . . ?
C107 C106 H10C 110.9 . . ?
C107 C106 H10D 110.9 . . ?
C106 C107 H10E 111.2 . . ?
C106 C107 H10F 111.2 . . ?
C106 C107 C108 102.8(10) . . ?
H10E C107 H10F 109.1 . . ?
C108 C107 H10E 111.2 . . ?
C108 C107 H10F 111.2 . . ?
O4 C108 C107 112.2(9) . . ?
O4 C108 H10G 109.2 . . ?
O4 C108 H10H 109.2 . . ?
C107 C108 H10G 109.2 . . ?
C107 C108 H10H 109.2 . . ?
H10G C108 H10H 107.9 . . ?
C1A O4A C1D 113.8(12) . . ?
O4A C1A H1AA 110.0 . . ?
O4A C1A H1AB 110.0 . . ?
O4A C1A C1C 108.6(13) . . ?
H1AA C1A H1AB 108.4 . . ?
C1C C1A H1AA 110.0 . . ?
C1C C1A H1AB 110.0 . . ?
H1BA C1B H1BB 108.7 . . ?
C1C C1B H1BA 110.6 . . ?
C1C C1B H1BB 110.6 . . ?
C1C C1B C1D 105.9(15) . . ?
C1D C1B H1BA 110.6 . . ?
C1D C1B H1BB 110.6 . . ?
C1A C1C C1B 105.8(15) . . ?
C1A C1C H1CA 110.6 . . ?
C1A C1C H1CB 110.6 . . ?
C1B C1C H1CA 110.6 . . ?
C1B C1C H1CB 110.6 . . ?
H1CA C1C H1CB 108.7 . . ?
O4A C1D C1B 102.6(13) . . ?
O4A C1D H1DA 111.3 . . ?
O4A C1D H1DB 111.3 . . ?
C1B C1D H1DA 111.3 . . ?
C1B C1D H1DB 111.3 . . ?
H1DA C1D H1DB 109.2 . . ?

loop_
_geom_hbond_atom_site_label_D
_geom_hbond_atom_site_label_H
_geom_hbond_atom_site_label_A
_geom_hbond_distance_DH
_geom_hbond_distance_HA
_geom_hbond_distance_DA
_geom_hbond_angle_DHA
_geom_hbond_site_symmetry_A
_geom_hbond_publ_flag
O1 H1 O3 0.84 1.95 2.727(7) 152.5 . yes
O2 H2A N7 0.84 2.23 3.001(7) 152.1 2_766 yes
O3 H3A O2 0.84 1.95 2.729(9) 154.3 . yes
N2 H2 N1 0.88 2.11 2.714(7) 125.1 . yes
N3 H3 N9 0.88 1.95 2.584(6) 127.6 . yes
N4 H4 O4A 0.88 1.97 2.832(9) 167.5 1_655 yes
N6 H6 N7 0.88 2.08 2.690(7) 125.9 . yes
N8 H8 O4 0.88 2.02 2.900(9) 173.2 2_666 yes
N10 H10 O1 0.88 1.98 2.826(6) 161.4 1_655 yes

loop_
_geom_torsion_atom_site_label_1
_geom_torsion_atom_site_label_2
_geom_torsion_atom_site_label_3
_geom_torsion_atom_site_label_4
_geom_torsion
_geom_torsion_site_symmetry_1
_geom_torsion_site_symmetry_2
_geom_torsion_site_symmetry_3
_geom_torsion_site_symmetry_4
_geom_torsion_publ_flag
N1 C1 C2 C3 2.1(8) . . . . ?
N1 C1 C2 C5 176.8(7) . . . . ?
N1 C1 C98 C97 134.7(6) . . . . ?
N1 C1 C98 C99 -46.3(9) . . . . ?
N1 C4 C9 C10 -2.9(10) . . . . ?
N2 C10 C11 C12 0.9(7) . . . . ?
N2 C10 C11 C14 178.5(5) . . . . ?
N2 C13 C18 C19 76.2(5) . . . . ?
N2 C13 C18 C80 -91.6(6) . . . . ?
N3 C19 C20 C21 -2.7(4) . . . . ?
N3 C19 C20 C23 176.9(4) . . . . ?
N3 C22 C27 C28 -142.1(4) . . . . ?
N3 C22 C27 C38 34.6(6) . . . . ?
N4 C37 C38 C27 177.5(5) . . . . ?
N5 C39 C40 C41 -1.9(6) . . . . ?
N5 C39 C40 C43 178.4(5) . . . . ?
N5 C42 C47 C48 -158.7(5) . . . . ?
N5 C42 C47 C85 9.2(8) . . . . ?
N6 C48 C49 C50 1.5(5) . . . . ?
N6 C48 C49 C52 -177.0(4) . . . . ?
N6 C51 C56 C57 -5.3(8) . . . . ?
N7 C57 C58 C59 -1.5(7) . . . . ?
N7 C57 C58 C61 -176.1(5) . . . . ?
N7 C60 C65 C66 -28.2(7) . . . . ?
N7 C60 C65 C76 146.8(6) . . . . ?
N8 C75 C76 C65 175.5(5) . . . . ?
N9 C77 C78 C79 4.2(8) . . . . ?
N9 C77 C78 C81 -174.4(8) . . . . ?
N10 C95 C102 C101 1.5(6) . . . . ?
N10 C95 C102 C103 179.0(4) . . . . ?
N10 C96 C97 C98 174.8(5) . . . . ?
N10 C96 C101 C100 -177.5(5) . . . . ?
N10 C96 C101 C102 0.1(6) . . . . ?
N11 C85 C86 C87 -1.1(6) . . . . ?
N11 C85 C86 C89 -177.5(7) . . . . ?
N11 C88 C93 C94 -154.4(5) . . . . ?
N11 C88 C93 C104 21.1(7) . . . . ?
C1 N1 C4 C3 -2.1(7) . . . . ?
C1 N1 C4 C9 177.0(6) . . . . ?
C1 C2 C3 C4 -3.2(7) . . . . ?
C1 C2 C3 C7 175.6(6) . . . . ?
C1 C2 C5 C6 -66.5(10) . . . . ?
C1 C98 C99 C100 178.5(6) . . . . ?
C2 C1 C98 C97 -45.9(10) . . . . ?
C2 C1 C98 C99 133.1(7) . . . . ?
C2 C3 C4 N1 3.4(7) . . . . ?
C2 C3 C4 C9 -175.7(7) . . . . ?
C2 C3 C7 C8 -83.4(8) . . . . ?
C3 C2 C5 C6 107.1(10) . . . . ?
C3 C4 C9 C10 176.0(6) . . . . ?
C4 N1 C1 C2 0.1(7) . . . . ?
C4 N1 C1 C98 179.6(6) . . . . ?
C4 C3 C7 C8 95.3(8) . . . . ?
C4 C9 C10 N2 -4.3(9) . . . . ?
C4 C9 C10 C11 178.9(7) . . . . ?
C5 C2 C3 C4 -177.8(8) . . . . ?
C5 C2 C3 C7 1.1(13) . . . . ?
C7 C3 C4 N1 -175.5(6) . . . . ?
C7 C3 C4 C9 5.4(11) . . . . ?
C9 C10 C11 C12 178.0(6) . . . . ?
C9 C10 C11 C14 -4.4(11) . . . . ?
C10 N2 C13 C12 1.1(6) . . . . ?
C10 N2 C13 C18 -178.0(4) . . . . ?
C10 C11 C12 C13 -0.2(7) . . . . ?
C10 C11 C12 C16 178.2(6) . . . . ?
C10 C11 C14 C15 -94.6(7) . . . . ?
C11 C12 C13 N2 -0.5(6) . . . . ?
C11 C12 C13 C18 178.3(6) . . . . ?
C11 C12 C16 C17 -173.9(8) . . . . ?
C12 C11 C14 C15 82.5(8) . . . . ?
C12 C13 C18 C19 -102.6(8) . . . . ?
C12 C13 C18 C80 89.6(8) . . . . ?
C13 N2 C10 C9 -178.8(5) . . . . ?
C13 N2 C10 C11 -1.2(6) . . . . ?
C13 C12 C16 C17 4.2(11) . . . . ?
C13 C18 C19 N3 -156.3(4) . . . . ?
C13 C18 C19 C20 20.8(8) . . . . ?
C13 C18 C80 N9 160.1(5) . . . . ?
C13 C18 C80 C79 -15.4(10) . . . . ?
C14 C11 C12 C13 -177.8(6) . . . . ?
C14 C11 C12 C16 0.6(10) . . . . ?
C16 C12 C13 N2 -179.0(5) . . . . ?
C16 C12 C13 C18 -0.2(11) . . . . ?
C18 C19 C20 C21 179.9(5) . . . . ?
C18 C19 C20 C23 -0.5(8) . . . . ?
C19 N3 C22 C21 2.6(5) . . . . ?
C19 N3 C22 C27 -169.2(3) . . . . ?
C19 C18 C80 N9 -6.6(8) . . . . ?
C19 C18 C80 C79 177.9(6) . . . . ?
C19 C20 C21 C22 4.2(5) . . . . ?
C19 C20 C21 C25 -175.9(4) . . . . ?
C19 C20 C23 C24 -98.9(6) . . . . ?
C20 C21 C22 N3 -4.2(5) . . . . ?
C20 C21 C22 C27 165.7(4) . . . . ?
C20 C21 C25 C26 83.9(5) . . . . ?
C21 C20 C23 C24 80.6(6) . . . . ?
C21 C22 C27 C28 48.8(7) . . . . ?
C21 C22 C27 C38 -134.4(5) . . . . ?
C22 N3 C19 C18 177.8(4) . . . . ?
C22 N3 C19 C20 0.0(5) . . . . ?
C22 C21 C25 C26 -96.3(5) . . . . ?
C22 C27 C28 C29 172.1(4) . . . . ?
C22 C27 C38 C37 -172.2(4) . . . . ?
C23 C20 C21 C22 -175.4(4) . . . . ?
C23 C20 C21 C25 4.5(7) . . . . ?
C25 C21 C22 N3 175.9(4) . . . . ?
C25 C21 C22 C27 -14.2(7) . . . . ?
C27 C28 C29 C30 0.5(7) . . . . ?
C28 C27 C38 C37 4.7(7) . . . . ?
C28 C29 C30 C31 -175.1(5) . . . . ?
C28 C29 C30 C37 3.1(7) . . . . ?
C29 C30 C31 C32 2.9(10) . . . . ?
C29 C30 C31 C36 179.7(5) . . . . ?
C29 C30 C37 N4 178.3(4) . . . . ?
C29 C30 C37 C38 -2.9(7) . . . . ?
C30 C31 C32 C33 177.4(5) . . . . ?
C30 C31 C36 N4 0.8(5) . . . . ?
C30 C31 C36 C35 -177.7(4) . . . . ?
C30 C37 C38 C27 -1.1(8) . . . . ?
C31 C30 C37 N4 -3.0(5) . . . . ?
C31 C30 C37 C38 175.8(5) . . . . ?
C31 C32 C33 C34 0.0(7) . . . . ?
C32 C31 C36 N4 178.3(4) . . . . ?
C32 C31 C36 C35 -0.2(7) . . . . ?
C32 C33 C34 C35 -1.5(7) . . . . ?
C32 C33 C34 C39 176.1(4) . . . . ?
C33 C34 C35 C36 2.1(7) . . . . ?
C33 C34 C39 N5 -151.9(5) . . . . ?
C33 C34 C39 C40 34.2(9) . . . . ?
C34 C35 C36 N4 -179.5(5) . . . . ?
C34 C35 C36 C31 -1.3(7) . . . . ?
C34 C39 C40 C41 172.4(6) . . . . ?
C34 C39 C40 C43 -7.3(10) . . . . ?
C35 C34 C39 N5 25.7(7) . . . . ?
C35 C34 C39 C40 -148.1(6) . . . . ?
C36 N4 C37 C30 3.5(6) . . . . ?
C36 N4 C37 C38 -175.2(5) . . . . ?
C36 C31 C32 C33 0.8(7) . . . . ?
C37 N4 C36 C31 -2.6(6) . . . . ?
C37 N4 C36 C35 175.8(5) . . . . ?
C37 C30 C31 C32 -175.5(5) . . . . ?
C37 C30 C31 C36 1.3(5) . . . . ?
C38 C27 C28 C29 -4.5(7) . . . . ?
C39 N5 C42 C41 -1.7(6) . . . . ?
C39 N5 C42 C47 174.6(5) . . . . ?
C39 C34 C35 C36 -175.7(4) . . . . ?
C39 C40 C41 C42 0.8(6) . . . . ?
C39 C40 C41 C45 179.2(5) . . . . ?
C39 C40 C43 C44 -91.2(7) . . . . ?
C40 C41 C42 N5 0.5(6) . . . . ?
C40 C41 C42 C47 -175.1(6) . . . . ?
C40 C41 C45 C46 82.6(7) . . . . ?
C41 C40 C43 C44 89.1(7) . . . . ?
C41 C42 C47 C48 16.4(9) . . . . ?
C41 C42 C47 C85 -175.6(6) . . . . ?
C42 N5 C39 C34 -173.0(4) . . . . ?
C42 N5 C39 C40 2.3(6) . . . . ?
C42 C41 C45 C46 -99.4(6) . . . . ?
C42 C47 C48 N6 80.4(6) . . . . ?
C42 C47 C48 C49 -97.9(7) . . . . ?
C42 C47 C85 N11 -3.2(8) . . . . ?
C42 C47 C85 C86 -175.6(6) . . . . ?
C43 C40 C41 C42 -179.5(5) . . . . ?
C43 C40 C41 C45 -1.1(9) . . . . ?
C45 C41 C42 N5 -177.7(5) . . . . ?
C45 C41 C42 C47 6.6(10) . . . . ?
C47 C48 C49 C50 179.9(5) . . . . ?
C47 C48 C49 C52 1.4(9) . . . . ?
C47 C85 C86 C87 171.9(6) . . . . ?
C47 C85 C86 C89 -4.5(12) . . . . ?
C48 N6 C51 C50 -0.6(5) . . . . ?
C48 N6 C51 C56 178.8(4) . . . . ?
C48 C47 C85 N11 164.6(5) . . . . ?
C48 C47 C85 C86 -7.8(9) . . . . ?
C48 C49 C50 C51 -1.8(5) . . . . ?
C48 C49 C50 C54 179.3(5) . . . . ?
C48 C49 C52 C53 6.8(7) . . . . ?
C49 C50 C51 N6 1.5(6) . . . . ?
C49 C50 C51 C56 -177.8(5) . . . . ?
C49 C50 C54 C55 -92.5(8) . . . . ?
C50 C49 C52 C53 -171.4(4) . . . . ?
C50 C51 C56 C57 173.9(6) . . . . ?
C51 N6 C48 C47 -179.4(4) . . . . ?
C51 N6 C48 C49 -0.6(5) . . . . ?
C51 C50 C54 C55 88.8(7) . . . . ?
C51 C56 C57 N7 0.9(9) . . . . ?
C51 C56 C57 C58 -179.3(6) . . . . ?
C52 C49 C50 C51 176.7(5) . . . . ?
C52 C49 C50 C54 -2.2(8) . . . . ?
C54 C50 C51 N6 -179.6(5) . . . . ?
C54 C50 C51 C56 1.1(9) . . . . ?
C56 C57 C58 C59 178.6(6) . . . . ?
C56 C57 C58 C61 4.1(10) . . . . ?
C57 N7 C60 C59 -2.0(7) . . . . ?
C57 N7 C60 C65 176.3(5) . . . . ?
C57 C58 C59 C60 0.3(7) . . . . ?
C57 C58 C59 C63 177.9(6) . . . . ?
C57 C58 C61 C62 78.1(8) . . . . ?
C58 C59 C60 N7 1.1(7) . . . . ?
C58 C59 C60 C65 -177.0(6) . . . . ?
C58 C59 C63 C64 108.1(7) . . . . ?
C59 C58 C61 C62 -95.1(10) . . . . ?
C59 C60 C65 C66 149.7(6) . . . . ?
C59 C60 C65 C76 -35.3(9) . . . . ?
C60 N7 C57 C56 -177.9(6) . . . . ?
C60 N7 C57 C58 2.2(6) . . . . ?
C60 C59 C63 C64 -74.7(8) . . . . ?
C60 C65 C66 C67 175.3(4) . . . . ?
C60 C65 C76 C75 -173.0(4) . . . . ?
C61 C58 C59 C60 174.4(6) . . . . ?
C61 C58 C59 C63 -7.9(11) . . . . ?
C63 C59 C60 N7 -176.5(6) . . . . ?
C63 C59 C60 C65 5.5(11) . . . . ?
C65 C66 C67 C68 -2.0(7) . . . . ?
C66 C65 C76 C75 1.6(8) . . . . ?
C66 C67 C68 C69 -175.7(4) . . . . ?
C66 C67 C68 C75 1.7(7) . . . . ?
C67 C68 C69 C70 0.7(9) . . . . ?
C67 C68 C69 C74 175.3(5) . . . . ?
C67 C68 C75 N8 -177.5(4) . . . . ?
C67 C68 C75 C76 0.3(7) . . . . ?
C68 C69 C70 C71 173.1(5) . . . . ?
C68 C69 C74 N8 3.4(5) . . . . ?
C68 C69 C74 C73 -174.7(4) . . . . ?
C68 C75 C76 C65 -1.9(8) . . . . ?
C69 C68 C75 N8 0.6(5) . . . . ?
C69 C68 C75 C76 178.4(4) . . . . ?
C69 C70 C71 C72 -1.5(7) . . . . ?
C70 C69 C74 N8 178.9(4) . . . . ?
C70 C69 C74 C73 0.7(7) . . . . ?
C70 C71 C72 C73 4.3(7) . . . . ?
C70 C71 C72 C77 -171.6(4) . . . . ?
C71 C72 C73 C74 -4.4(7) . . . . ?
C71 C72 C77 N9 1.5(6) . . . . ?
C71 C72 C77 C78 177.5(7) . . . . ?
C72 C73 C74 N8 -175.7(5) . . . . ?
C72 C73 C74 C69 2.0(7) . . . . ?
C72 C77 C78 C79 -171.8(6) . . . . ?
C72 C77 C78 C81 9.6(13) . . . . ?
C73 C72 C77 N9 -174.3(4) . . . . ?
C73 C72 C77 C78 1.7(9) . . . . ?
C74 N8 C75 C68 1.5(6) . . . . ?
C74 N8 C75 C76 -176.2(5) . . . . ?
C74 C69 C70 C71 -1.0(6) . . . . ?
C75 N8 C74 C69 -3.0(6) . . . . ?
C75 N8 C74 C73 174.9(5) . . . . ?
C75 C68 C69 C70 -177.0(5) . . . . ?
C75 C68 C69 C74 -2.5(5) . . . . ?
C76 C65 C66 C67 0.3(7) . . . . ?
C77 N9 C80 C18 -171.5(4) . . . . ?
C77 N9 C80 C79 5.0(6) . . . . ?
C77 C72 C73 C74 171.5(4) . . . . ?
C77 C78 C79 C80 -0.9(8) . . . . ?
C77 C78 C79 C83 -170.2(7) . . . . ?
C77 C78 C81 C82 -91.8(10) . . . . ?
C78 C79 C80 N9 -2.5(8) . . . . ?
C78 C79 C80 C18 173.3(6) . . . . ?
C78 C79 C83 C84 -99.1(8) . . . . ?
C79 C78 C81 C82 89.9(12) . . . . ?
C80 N9 C77 C72 171.2(4) . . . . ?
C80 N9 C77 C78 -5.7(6) . . . . ?
C80 C18 C19 N3 10.9(7) . . . . ?
C80 C18 C19 C20 -171.9(5) . . . . ?
C80 C79 C83 C84 94.4(9) . . . . ?
C81 C78 C79 C80 177.6(8) . . . . ?
C81 C78 C79 C83 8.4(13) . . . . ?
C83 C79 C80 N9 165.6(7) . . . . ?
C83 C79 C80 C18 -18.6(12) . . . . ?
C85 N11 C88 C87 -1.2(6) . . . . ?
C85 N11 C88 C93 171.8(5) . . . . ?
C85 C47 C48 N6 -88.2(5) . . . . ?
C85 C47 C48 C49 93.5(7) . . . . ?
C85 C86 C87 C88 0.4(7) . . . . ?
C85 C86 C87 C91 178.3(6) . . . . ?
C85 C86 C89 C90 -93.8(8) . . . . ?
C86 C87 C88 N11 0.5(7) . . . . ?
C86 C87 C88 C93 -171.5(5) . . . . ?
C86 C87 C91 C92 86.5(8) . . . . ?
C87 C86 C89 C90 90.4(9) . . . . ?
C87 C88 C93 C94 17.1(9) . . . . ?
C87 C88 C93 C104 -167.4(6) . . . . ?
C88 N11 C85 C47 -172.6(5) . . . . ?
C88 N11 C85 C86 1.5(6) . . . . ?
C88 C87 C91 C92 -96.1(8) . . . . ?
C88 C93 C94 C95 172.5(5) . . . . ?
C88 C93 C104 C103 -172.6(4) . . . . ?
C89 C86 C87 C88 177.0(7) . . . . ?
C89 C86 C87 C91 -5.1(11) . . . . ?
C91 C87 C88 N11 -177.3(6) . . . . ?
C91 C87 C88 C93 10.6(11) . . . . ?
C93 C94 C95 N10 -175.1(5) . . . . ?
C93 C94 C95 C102 -0.3(8) . . . . ?
C94 C93 C104 C103 3.2(7) . . . . ?
C94 C95 C102 C101 -174.3(5) . . . . ?
C94 C95 C102 C103 3.3(8) . . . . ?
C95 N10 C96 C97 -178.5(6) . . . . ?
C95 N10 C96 C101 0.8(6) . . . . ?
C95 C102 C103 C104 -3.0(7) . . . . ?
C96 N10 C95 C94 173.8(5) . . . . ?
C96 N10 C95 C102 -1.4(6) . . . . ?
C96 C97 C98 C1 -176.4(6) . . . . ?
C96 C97 C98 C99 4.6(9) . . . . ?
C96 C101 C102 C95 -1.0(6) . . . . ?
C96 C101 C102 C103 -177.9(6) . . . . ?
C97 C96 C101 C100 1.8(8) . . . . ?
C97 C96 C101 C102 179.5(5) . . . . ?
C97 C98 C99 C100 -2.5(9) . . . . ?
C98 C1 C2 C3 -177.4(6) . . . . ?
C98 C1 C2 C5 -2.7(12) . . . . ?
C98 C99 C100 C101 -0.1(9) . . . . ?
C99 C100 C101 C96 0.5(8) . . . . ?
C99 C100 C101 C102 -176.4(6) . . . . ?
C100 C101 C102 C95 176.2(6) . . . . ?
C100 C101 C102 C103 -0.7(11) . . . . ?
C101 C96 C97 C98 -4.4(9) . . . . ?
C101 C102 C103 C104 173.7(5) . . . . ?
C102 C103 C104 C93 -0.2(7) . . . . ?
C104 C93 C94 C95 -2.9(7) . . . . ?
O4 C105 C106 C107 24.9(14) . . . . ?
C105 O4 C108 C107 6.7(16) . . . . ?
C105 C106 C107 C108 -18.2(14) . . . . ?
C106 C107 C108 O4 7.7(16) . . . . ?
C108 O4 C105 C106 -19.5(14) . . . . ?
O4A C1A C1C C1B 4(2) . . . . ?
C1A O4A C1D C1B -16.8(16) . . . . ?
C1C C1B C1D O4A 18(2) . . . . ?
C1D O4A C1A C1C 8.5(16) . . . . ?
C1D C1B C1C C1A -14(2) . . . . ?

_shelx_res_file                  
;
TITL t_a.res in P-1
    t_a_sq.res
    created by SHELXL-2018/3 at 12:34:45 on 10-Dec-2020
REM Old TITL t in P-1
REM SHELXT solution in P-1
REM R1 0.328, Rweak 0.030, Alpha 0.097, Orientation as input
REM Formula found by SHELXT: C111 N16
CELL 1.54178 14.7293 18.9653 22.0241 66.815 72.348 74.252
ZERR 2 0.0004 0.0006 0.0006 0.001 0.001 0.002
LATT 1
SFAC C H N O
UNIT 222 254 22 8
EQIV $1 2-X,1-Y,1-Z
EQIV $2 1+X,+Y,+Z
EQIV $3 1-X,1-Y,1-Z
DFIX 1.54 0.01 C108 C107 C106 C107 C106 C105 C1C C1A C1B C1C C1B C1D
DFIX 1.47 0.01 O4A C1A O4A C1D O4 C108 O4 C105
DELU C16 C17
DELU C89 C90
DELU C79 C83
DELU C43 C44
SIMU 0.02 0.04 1.7 O4 > C1D
ISOR 0.01 0.02 C1C C1A O4A C1D C1B C107 O4 C105 C108 C106

L.S. 5 0 98
PLAN  40
TEMP -100.15
HTAB O2 N7_$1
HTAB O3 O2
HTAB O1 O3
HTAB N2 N1
HTAB N3 N9
HTAB N4 O4A_$2
HTAB N6 N7
HTAB N8 O4_$3
HTAB N10 O1_$2
CONF
BOND $H
ABIN
fmap 2
acta
MORE -1
OMIT 1 1 2
OMIT 0 4 4
OMIT 0 0 6
OMIT 2 4 1
OMIT 1 1 6
OMIT -1 0 4
OMIT -1 0 3
OMIT 1 -1 1
OMIT 4 0 3
OMIT 1 -1 2
OMIT 1 1 7
OMIT 2 5 2
OMIT 0 1 3
OMIT 1 0 0
OMIT -1 -1 2
OMIT -4 -2 2
OMIT 2 6 3
OMIT 3 1 6
OMIT 1 -3 2
OMIT 4 4 2
OMIT 0 1 2
OMIT -3 -3 2
OMIT 3 -1 2
OMIT -2 2 1
OMIT 2 1 7
OMIT 1 3 0
OMIT -3 -2 6
OMIT 4 4 6
OMIT 3 3 3
OMIT 2 0 3
OMIT -4 -2 3
OMIT 1 -5 9
OMIT -4 -11 2
OMIT -1 3 4
OMIT -2 0 5
OMIT 0 3 7
OMIT 4 10 1
REM <olex2.extras>
REM <HklSrc "%.\\t_a_sq.hkl">
REM </olex2.extras>

WGHT    0.100000
FVAR       0.41195   0.49696
O1    4    0.390547    0.345101    0.660595    11.00000    0.16822    0.12204 =
         0.12887   -0.05255   -0.04838   -0.05271
AFIX 147
H1    2    0.377046    0.360369    0.693803    11.00000   -1.50000
AFIX   0
C111  1    0.367054    0.410693    0.601307    11.00000    0.32396    0.13954 =
         0.11093   -0.01326   -0.05993   -0.06725
AFIX 137
H11A  2    0.421930    0.438467    0.578185    11.00000   -1.50000
H11B  2    0.309973    0.446234    0.615679    11.00000   -1.50000
H11C  2    0.353496    0.391384    0.570281    11.00000   -1.50000
AFIX   0

O2    4    0.476888    0.549207    0.707733    11.00000    0.25080    0.20757 =
         0.10639   -0.06631   -0.03161   -0.09584
AFIX   3
H2A   2    0.474328    0.569127    0.736293    11.00000   -1.50000
AFIX   0
C109  1    0.537917    0.597203    0.653126    11.00000    0.16059    0.23374 =
         0.08921   -0.03238   -0.02528   -0.03199
AFIX 137
H10I  2    0.538529    0.591225    0.610778    11.00000   -1.50000
H10J  2    0.603746    0.581850    0.660768    11.00000   -1.50000
H10K  2    0.513666    0.651716    0.650079    11.00000   -1.50000
AFIX   0

O3    4    0.395564    0.421834    0.741109    11.00000    0.22943    0.24534 =
         0.20940   -0.14978   -0.01576   -0.09917
AFIX 147
H3A   2    0.405687    0.467883    0.725087    11.00000   -1.50000
AFIX   0
C110  1    0.367912    0.399758    0.810195    11.00000    0.30076    0.32859 =
         0.15109   -0.14812    0.01832   -0.11614
AFIX 137
H11D  2    0.320141    0.441682    0.823062    11.00000   -1.50000
H11E  2    0.424535    0.389186    0.828991    11.00000   -1.50000
H11F  2    0.339253    0.352593    0.828022    11.00000   -1.50000
AFIX   0

N1    3    0.971510    0.139847    0.841422    11.00000    0.11824    0.12121 =
         0.04184   -0.02307   -0.00547   -0.07048
N2    3    0.803835    0.161702    0.803880    11.00000    0.10875    0.09137 =
         0.04167   -0.02230   -0.00504   -0.04642
AFIX  43
H2    2    0.866554    0.158189    0.786897    11.00000   -1.20000
AFIX   0
N3    3    0.896020    0.079225    0.642025    11.00000    0.07182    0.08280 =
         0.04003   -0.01885   -0.00550   -0.03515
AFIX  43
H3    2    0.915213    0.118382    0.606028    11.00000   -1.20000
AFIX   0
N4    3    1.233472    0.078189    0.492450    11.00000    0.08316    0.09098 =
         0.06475   -0.03107   -0.00137   -0.05323
AFIX  43
H4    2    1.239453    0.115928    0.503938    11.00000   -1.20000
AFIX   0
N5    3    1.549778    0.124920    0.317967    11.00000    0.07456    0.07481 =
         0.03240   -0.00492   -0.00981   -0.04046
AFIX  43
H5    2    1.536082    0.124464    0.359875    11.00000   -1.20000
AFIX   0
N6    3    1.655460    0.333275    0.193051    11.00000    0.06632    0.07612 =
         0.05173   -0.00220   -0.01062   -0.03375
AFIX  43
H6    2    1.593283    0.342055    0.211266    11.00000   -1.20000
AFIX   0
N7    3    1.492520    0.435760    0.169537    11.00000    0.08422    0.08487 =
         0.06403    0.00913   -0.02235   -0.04659
N8    3    1.084549    0.455041    0.336398    11.00000    0.09280    0.08157 =
         0.08572    0.01716   -0.02411   -0.04413
AFIX  43
H8    2    1.058981    0.504024    0.331824    11.00000   -1.20000
AFIX   0
N9    3    0.857998    0.228553    0.584788    11.00000    0.10470    0.08469 =
         0.04789   -0.00826   -0.02142   -0.05126
N10   3    1.361768    0.200583    0.667277    11.00000    0.11344    0.10078 =
         0.04421   -0.02456   -0.00410   -0.06613
AFIX  43
H10   2    1.374649    0.239363    0.673863    11.00000   -1.20000
AFIX   0
N11   3    1.600402    0.169091    0.398510    11.00000    0.08154    0.07649 =
         0.03604   -0.00908   -0.01134   -0.03872
C1    1    1.061790    0.136821    0.843122    11.00000    0.11288    0.12274 =
         0.04150   -0.02389    0.00083   -0.07044
C2    1    1.063364    0.146088    0.906148    11.00000    0.12980    0.16354 =
         0.04251   -0.03775   -0.00112   -0.09051
C3    1    0.970004    0.151914    0.942493    11.00000    0.13269    0.13878 =
         0.04225   -0.02925   -0.00314   -0.08194
C4    1    0.910560    0.150868    0.900416    11.00000    0.11051    0.13229 =
         0.03741   -0.03073    0.00346   -0.06627
C5    1    1.152781    0.141862    0.927637    11.00000    0.15321    0.24900 =
         0.06065   -0.06833    0.00851   -0.12344
AFIX  23
H5A   2    1.191398    0.179903    0.891067    11.00000   -1.20000
H5B   2    1.133170    0.157570    0.968285    11.00000   -1.20000
AFIX   0
C6    1    1.215331    0.063447    0.943342    11.00000    0.14540    0.31389 =
         0.10746   -0.09053   -0.02275   -0.08250
AFIX 137
H6A   2    1.225251    0.042940    0.906906    11.00000   -1.50000
H6B   2    1.183866    0.028091    0.986200    11.00000   -1.50000
H6C   2    1.277976    0.067789    0.947241    11.00000   -1.50000
AFIX   0
C7    1    0.932898    0.156891    1.012578    11.00000    0.15188    0.17202 =
         0.03898   -0.02907   -0.00222   -0.10222
AFIX  23
H7A   2    0.864205    0.182550    1.018258    11.00000   -1.20000
H7B   2    0.970338    0.188738    1.018826    11.00000   -1.20000
AFIX   0
C8    1    0.942214    0.075575    1.065717    11.00000    0.13840    0.18747 =
         0.04560   -0.03135   -0.00698   -0.05575
AFIX 137
H8A   2    0.904684    0.044285    1.059670    11.00000   -1.50000
H8B   2    0.917545    0.079568    1.111080    11.00000   -1.50000
H8C   2    1.010398    0.050646    1.060529    11.00000   -1.50000
AFIX   0
C9    1    0.813009    0.159838    0.912836    11.00000    0.12151    0.10358 =
         0.03979   -0.02315   -0.00161   -0.05893
AFIX  43
H9    2    0.777669    0.164532    0.955406    11.00000   -1.20000
AFIX   0
C10   1    0.758317    0.162912    0.868210    11.00000    0.13092    0.09139 =
         0.04065   -0.02298   -0.00481   -0.05494
C11   1    0.658774    0.170647    0.873935    11.00000    0.10712    0.09265 =
         0.05825   -0.02705   -0.01048   -0.04278
C12   1    0.645804    0.172851    0.812924    11.00000    0.10856    0.08809 =
         0.05111   -0.02735   -0.00739   -0.03387
C13   1    0.737068    0.166757    0.770867    11.00000    0.11718    0.07027 =
         0.04813   -0.01699   -0.02369   -0.03806
C14   1    0.579630    0.172698    0.937204    11.00000    0.10954    0.14349 =
         0.05805   -0.04674    0.00123   -0.04761
AFIX  23
H14A  2    0.602032    0.192439    0.964635    11.00000   -1.20000
H14B  2    0.521264    0.209196    0.923426    11.00000   -1.20000
AFIX   0
C15   1    0.553472    0.093288    0.979978    11.00000    0.18021    0.14554 =
         0.06682   -0.01456    0.01301   -0.07934
AFIX 137
H15A  2    0.527627    0.074854    0.953887    11.00000   -1.50000
H15B  2    0.504492    0.096779    1.020788    11.00000   -1.50000
H15C  2    0.611325    0.056710    0.993008    11.00000   -1.50000
AFIX   0
C16   1    0.552195    0.178383    0.795435    11.00000    0.10786    0.11410 =
         0.07670   -0.03120   -0.02618   -0.02958
AFIX  23
H16A  2    0.517962    0.136937    0.831257    11.00000   -1.20000
H16B  2    0.511153    0.229038    0.796212    11.00000   -1.20000
AFIX   0
C17   1    0.560702    0.171938    0.733787    11.00000    0.22894    0.27174 =
         0.14049   -0.08743   -0.04247   -0.09303
AFIX 137
H17A  2    0.602264    0.207613    0.698387    11.00000   -1.50000
H17B  2    0.496542    0.185269    0.723666    11.00000   -1.50000
H17C  2    0.589361    0.118341    0.735402    11.00000   -1.50000
AFIX   0
C18   1    0.780666    0.163081    0.700616    11.00000    0.09293    0.08248 =
         0.04353   -0.02486   -0.01057   -0.03335
C19   1    0.825332    0.088070    0.697535    11.00000    0.07300    0.07701 =
         0.04146   -0.02265   -0.01540   -0.02809
C20   1    0.817052    0.009855    0.743918    11.00000    0.07628    0.08106 =
         0.03797   -0.01244   -0.01597   -0.03862
C21   1    0.879680   -0.040797    0.712328    11.00000    0.06801    0.07813 =
         0.03768   -0.00505   -0.01694   -0.03981
C22   1    0.931961    0.004625    0.649098    11.00000    0.07119    0.07576 =
         0.04076   -0.02261   -0.01578   -0.02716
C23   1    0.754321   -0.016201    0.814316    11.00000    0.10087    0.08151 =
         0.04728   -0.01347   -0.00573   -0.03954
AFIX  23
H23A  2    0.727560   -0.061666    0.820275    11.00000   -1.20000
H23B  2    0.699353    0.026307    0.819439    11.00000   -1.20000
AFIX   0
C24   1    0.809980   -0.038332    0.869590    11.00000    0.18874    0.10748 =
         0.03691   -0.00505   -0.03064   -0.05706
AFIX 137
H24A  2    0.834683    0.007017    0.864934    11.00000   -1.50000
H24B  2    0.864239   -0.080666    0.864971    11.00000   -1.50000
H24C  2    0.766626   -0.055504    0.914228    11.00000   -1.50000
AFIX   0
C25   1    0.892675   -0.128068    0.738213    11.00000    0.07849    0.07509 =
         0.04573   -0.00854   -0.02095   -0.03294
AFIX  23
H25A  2    0.886945   -0.147486    0.787809    11.00000   -1.20000
H25B  2    0.958387   -0.149506    0.717138    11.00000   -1.20000
AFIX   0
C26   1    0.817243   -0.157179    0.722573    11.00000    0.10846    0.08824 =
         0.08029   -0.01594   -0.03646   -0.04716
AFIX 137
H26A  2    0.820076   -0.135542    0.673765    11.00000   -1.50000
H26B  2    0.752466   -0.140335    0.747000    11.00000   -1.50000
H26C  2    0.831197   -0.214180    0.737002    11.00000   -1.50000
AFIX   0
C27   1    1.017936   -0.013073    0.600520    11.00000    0.07078    0.07469 =
         0.03676   -0.01473   -0.00891   -0.03364
C28   1    1.036922   -0.072838    0.573955    11.00000    0.08171    0.07714 =
         0.04150   -0.01026   -0.01570   -0.04022
AFIX  43
H28   2    0.994769   -0.109834    0.592162    11.00000   -1.20000
AFIX   0
C29   1    1.116756   -0.079180    0.521111    11.00000    0.07678    0.07568 =
         0.03988   -0.01393   -0.01150   -0.03824
AFIX  43
H29   2    1.128235   -0.119928    0.503466    11.00000   -1.20000
AFIX   0
C30   1    1.179766   -0.025268    0.494263    11.00000    0.07971    0.07356 =
         0.03885   -0.01135   -0.01695   -0.03679
C31   1    1.263721   -0.009851    0.438353    11.00000    0.07637    0.06944 =
         0.03645   -0.01286   -0.01096   -0.03842
C32   1    1.314096   -0.040014    0.387078    11.00000    0.07984    0.06840 =
         0.04395   -0.01111   -0.01867   -0.03553
AFIX  43
H32   2    1.295771   -0.082912    0.384516    11.00000   -1.20000
AFIX   0
C33   1    1.391199   -0.007383    0.339628    11.00000    0.07279    0.07776 =
         0.03888   -0.01520   -0.01509   -0.03465
AFIX  43
H33   2    1.425177   -0.028479    0.304699    11.00000   -1.20000
AFIX   0
C34   1    1.420701    0.056256    0.341684    11.00000    0.07155    0.06750 =
         0.04359   -0.01403   -0.01546   -0.03109
C35   1    1.368591    0.087988    0.392418    11.00000    0.08417    0.07368 =
         0.05410   -0.01416   -0.01665   -0.04298
AFIX  43
H35   2    1.385558    0.131973    0.394084    11.00000   -1.20000
AFIX   0
C36   1    1.292419    0.054901    0.439970    11.00000    0.07055    0.07583 =
         0.04641   -0.02443   -0.00475   -0.03617
C37   1    1.161625    0.031192    0.524810    11.00000    0.07435    0.09064 =
         0.04378   -0.02323   -0.00358   -0.04734
C38   1    1.084656    0.038593    0.576659    11.00000    0.07288    0.10084 =
         0.05426   -0.03520   -0.00449   -0.04550
AFIX  43
H38   2    1.076100    0.077245    0.596156    11.00000   -1.20000
AFIX   0
C39   1    1.504679    0.090012    0.295796    11.00000    0.07023    0.06677 =
         0.04231   -0.00980   -0.01272   -0.03012
C40   1    1.548757    0.100749    0.226741    11.00000    0.08728    0.07565 =
         0.03971   -0.00243   -0.02154   -0.04011
C41   1    1.621045    0.146262    0.207560    11.00000    0.07774    0.07167 =
         0.04016   -0.00517   -0.01567   -0.03172
C42   1    1.620647    0.161726    0.266267    11.00000    0.07111    0.06822 =
         0.03810   -0.00169   -0.01617   -0.03241
C43   1    1.524413    0.070536    0.181301    11.00000    0.09443    0.10018 =
         0.04239   -0.02192   -0.00997   -0.04255
AFIX  23
H43A  2    1.535419    0.108454    0.134632    11.00000   -1.20000
H43B  2    1.454754    0.067084    0.196066    11.00000   -1.20000
AFIX   0
C44   1    1.581736   -0.007880    0.180130    11.00000    0.16159    0.13852 =
         0.12266   -0.05475   -0.04312   -0.03848
AFIX 137
H44A  2    1.562201   -0.023379    0.149079    11.00000   -1.50000
H44B  2    1.569531   -0.046392    0.225792    11.00000   -1.50000
H44C  2    1.650840   -0.004981    0.164756    11.00000   -1.50000
AFIX   0
C45   1    1.684997    0.169313    0.137733    11.00000    0.08152    0.08262 =
         0.04651   -0.01388   -0.00862   -0.03424
AFIX  23
H45A  2    1.702513    0.125215    0.120622    11.00000   -1.20000
H45B  2    1.745450    0.180345    0.140260    11.00000   -1.20000
AFIX   0
C46   1    1.636519    0.240698    0.088180    11.00000    0.11157    0.09324 =
         0.04110    0.00121   -0.01567   -0.03947
AFIX 137
H46A  2    1.677563    0.249824    0.042440    11.00000   -1.50000
H46B  2    1.627172    0.286236    0.101463    11.00000   -1.50000
H46C  2    1.573619    0.231981    0.088742    11.00000   -1.50000
AFIX   0
C47   1    1.671180    0.207768    0.277643    11.00000    0.05601    0.07952 =
         0.04185   -0.00445   -0.01450   -0.02994
C48   1    1.718397    0.266721    0.216674    11.00000    0.07255    0.07177 =
         0.04890   -0.00577   -0.02124   -0.03148
C49   1    1.809318    0.273819    0.174828    11.00000    0.07307    0.07769 =
         0.04684   -0.00305   -0.01842   -0.03556
C50   1    1.800805    0.349408    0.124430    11.00000    0.08238    0.08772 =
         0.04938    0.00371   -0.01913   -0.04822
C51   1    1.703630    0.384167    0.136858    11.00000    0.09039    0.08293 =
         0.05014    0.00413   -0.01764   -0.05435
C52   1    1.901579    0.213378    0.178835    11.00000    0.07746    0.08980 =
         0.05206    0.00089   -0.01274   -0.04412
AFIX  23
H52A  2    1.929981    0.207956    0.133664    11.00000   -1.20000
H52B  2    1.948504    0.233054    0.189518    11.00000   -1.20000
AFIX   0
C53   1    1.888993    0.133150    0.230814    11.00000    0.07302    0.08009 =
         0.05770   -0.00474   -0.01876   -0.03313
AFIX 137
H53A  2    1.839962    0.114089    0.222475    11.00000   -1.50000
H53B  2    1.868254    0.136522    0.276425    11.00000   -1.50000
H53C  2    1.950653    0.097140    0.227036    11.00000   -1.50000
AFIX   0
C54   1    1.881773    0.383036    0.068488    11.00000    0.07555    0.09486 =
         0.07786    0.01403   -0.02748   -0.04750
AFIX  23
H54A  2    1.856999    0.418039    0.027653    11.00000   -1.20000
H54B  2    1.931792    0.340811    0.056626    11.00000   -1.20000
AFIX   0
C55   1    1.925289    0.428825    0.093604    11.00000    0.16964    0.26045 =
         0.12805   -0.00312   -0.03356   -0.14868
AFIX 137
H55A  2    1.984280    0.444883    0.060731    11.00000   -1.50000
H55B  2    1.940998    0.395699    0.137472    11.00000   -1.50000
H55C  2    1.878313    0.475063    0.098610    11.00000   -1.50000
AFIX   0
C56   1    1.650919    0.458641    0.102066    11.00000    0.10067    0.07916 =
         0.06015    0.01179   -0.02928   -0.05450
AFIX  43
H56   2    1.687860    0.494161    0.065618    11.00000   -1.20000
AFIX   0
C57   1    1.553599    0.482442    0.116683    11.00000    0.08348    0.09414 =
         0.07002    0.01290   -0.02969   -0.05611
C58   1    1.495738    0.555446    0.083835    11.00000    0.09018    0.08476 =
         0.07716    0.01601   -0.02839   -0.04613
C59   1    1.403008    0.549486    0.116431    11.00000    0.08942    0.10091 =
         0.07716    0.02518   -0.03558   -0.04713
C60   1    1.402610    0.473226    0.169778    11.00000    0.07847    0.09853 =
         0.06481    0.00767   -0.02358   -0.04442
C61   1    1.536648    0.618950    0.021318    11.00000    0.10457    0.11331 =
         0.07817    0.00235   -0.03472   -0.03426
AFIX  23
H61A  2    1.490573    0.668653    0.017194    11.00000   -1.20000
H61B  2    1.597986    0.625992    0.026133    11.00000   -1.20000
AFIX   0
C62   1    1.553612    0.600984   -0.036793    11.00000    0.11767    0.11633 =
         0.09153   -0.02241   -0.01390   -0.05273
AFIX 137
H62A  2    1.577241    0.644115   -0.076433    11.00000   -1.50000
H62B  2    1.493335    0.592600   -0.041009    11.00000   -1.50000
H62C  2    1.602257    0.553529   -0.034038    11.00000   -1.50000
AFIX   0
C63   1    1.310650    0.618090    0.099640    11.00000    0.07628    0.14163 =
         0.06377    0.02396   -0.02056   -0.05299
AFIX  23
H63A  2    1.268446    0.625475    0.141993    11.00000   -1.20000
H63B  2    1.332891    0.667809    0.069491    11.00000   -1.20000
AFIX   0
C64   1    1.257355    0.594885    0.066432    11.00000    0.14489    0.14090 =
         0.09979   -0.02206   -0.01566   -0.06034
AFIX 137
H64A  2    1.301924    0.580596    0.028226    11.00000   -1.50000
H64B  2    1.206914    0.638387    0.049867    11.00000   -1.50000
H64C  2    1.227472    0.550106    0.098924    11.00000   -1.50000
AFIX   0
C65   1    1.321123    0.435157    0.218381    11.00000    0.09533    0.07511 =
         0.05575    0.00766   -0.02798   -0.04147
C66   1    1.340791    0.351177    0.238468    11.00000    0.09523    0.09187 =
         0.06110   -0.00154   -0.02565   -0.04901
AFIX  43
H66   2    1.399816    0.325061    0.218376    11.00000   -1.20000
AFIX   0
C67   1    1.271041    0.308892    0.288234    11.00000    0.10321    0.08408 =
         0.04825   -0.00037   -0.02373   -0.05136
AFIX  43
H67   2    1.281569    0.253765    0.301178    11.00000   -1.20000
AFIX   0
C68   1    1.187045    0.347916    0.318251    11.00000    0.08796    0.09181 =
         0.04541    0.00263   -0.02361   -0.05069
C69   1    1.105056    0.324192    0.371990    11.00000    0.08302    0.09733 =
         0.04214   -0.00558   -0.01917   -0.05403
C70   1    1.080646    0.249904    0.415265    11.00000    0.10432    0.08496 =
         0.04902   -0.01508   -0.01333   -0.05270
AFIX  43
H70   2    1.119130    0.203448    0.408383    11.00000   -1.20000
AFIX   0
C71   1    1.000893    0.247406    0.466568    11.00000    0.11701    0.09175 =
         0.04002   -0.01275   -0.00778   -0.06358
AFIX  43
H71   2    0.983868    0.197929    0.494635    11.00000   -1.20000
AFIX   0
C72   1    0.942283    0.313105    0.480656    11.00000    0.09811    0.08573 =
         0.04866   -0.01098   -0.02346   -0.04929
C73   1    0.962618    0.387047    0.436815    11.00000    0.08762    0.08010 =
         0.05843    0.00156   -0.02039   -0.03947
AFIX  43
H73   2    0.921888    0.433222    0.442845    11.00000   -1.20000
AFIX   0
C74   1    1.044827    0.390249    0.384065    11.00000    0.08648    0.08215 =
         0.06842   -0.00738   -0.03008   -0.03585
C75   1    1.169623    0.429596    0.298145    11.00000    0.08613    0.08049 =
         0.06393    0.01000   -0.03056   -0.03605
C76   1    1.235693    0.475457    0.246838    11.00000    0.09073    0.10168 =
         0.07386    0.01214   -0.02530   -0.05009
AFIX  43
H76   2    1.222502    0.530731    0.232574    11.00000   -1.20000
AFIX   0
C77   1    0.863980    0.304455    0.543561    11.00000    0.10899    0.07615 =
         0.04099   -0.00708   -0.01556   -0.04409
C78   1    0.796255    0.357525    0.572968    11.00000    0.21925    0.06824 =
         0.05740   -0.01898   -0.00615   -0.04988
C79   1    0.751090    0.313075    0.636978    11.00000    0.20567    0.07358 =
         0.06098   -0.01942    0.00554   -0.04755
C80   1    0.791859    0.233072    0.644502    11.00000    0.12648    0.07591 =
         0.04346   -0.01889   -0.00611   -0.04556
C81   1    0.774363    0.446397    0.540580    11.00000    0.26714    0.10430 =
         0.11043   -0.04482    0.00858   -0.07327
AFIX  23
H81A  2    0.786899    0.461098    0.490757    11.00000   -1.20000
H81B  2    0.705389    0.465841    0.557268    11.00000   -1.20000
AFIX   0
C82   1    0.833988    0.480460    0.557470    11.00000    0.38062    0.16809 =
         0.13897   -0.03069   -0.07472   -0.11557
AFIX 137
H82A  2    0.821872    0.537121    0.535343    11.00000   -1.50000
H82B  2    0.902132    0.459876    0.542020    11.00000   -1.50000
H82C  2    0.819051    0.467856    0.606687    11.00000   -1.50000
AFIX   0
C83   1    0.656599    0.350381    0.682973    11.00000    0.18632    0.11981 =
         0.06772   -0.02056   -0.02286   -0.05229
AFIX  23
H83A  2    0.623800    0.399593    0.654265    11.00000   -1.20000
H83B  2    0.610173    0.313706    0.706881    11.00000   -1.20000
AFIX   0
C84   1    0.689740    0.364182    0.729050    11.00000    0.31542    0.12847 =
         0.13792   -0.00653   -0.07834   -0.10378
AFIX 137
H84A  2    0.754329    0.378016    0.708215    11.00000   -1.50000
H84B  2    0.692990    0.317157    0.769169    11.00000   -1.50000
H84C  2    0.645367    0.407145    0.742391    11.00000   -1.50000
AFIX   0
C85   1    1.663989    0.210650    0.342271    11.00000    0.07453    0.07777 =
         0.04398   -0.00567   -0.01849   -0.03673
C86   1    1.703435    0.256121    0.363725    11.00000    0.08785    0.09898 =
         0.05410   -0.01112   -0.01630   -0.05478
C87   1    1.661556    0.242400    0.432162    11.00000    0.08672    0.09953 =
         0.05581   -0.02118   -0.01759   -0.05166
C88   1    1.597418    0.187827    0.450984    11.00000    0.08780    0.07966 =
         0.04335   -0.00452   -0.02337   -0.04193
C89   1    1.773906    0.314351    0.321175    11.00000    0.10170    0.25837 =
         0.08491   -0.07632    0.00429   -0.11142
AFIX  23
H89A  2    1.765741    0.336693    0.273871    11.00000   -1.20000
H89B  2    1.757178    0.357589    0.339271    11.00000   -1.20000
AFIX   0
C90   1    1.869084    0.280464    0.321491    11.00000    0.17152    0.13288 =
         0.10681   -0.02303   -0.02066   -0.06779
AFIX 137
H90A  2    1.886260    0.237817    0.303332    11.00000   -1.50000
H90B  2    1.878190    0.259955    0.368015    11.00000   -1.50000
H90C  2    1.910618    0.319473    0.293352    11.00000   -1.50000
AFIX   0
C91   1    1.682845    0.276037    0.477313    11.00000    0.10459    0.15961 =
         0.06649   -0.04841   -0.00367   -0.07658
AFIX  23
H91A  2    1.752203    0.280389    0.463225    11.00000   -1.20000
H91B  2    1.671050    0.239391    0.524485    11.00000   -1.20000
AFIX   0
C92   1    1.621825    0.356768    0.475819    11.00000    0.20559    0.13188 =
         0.08178   -0.04579   -0.00997   -0.09756
AFIX 137
H92A  2    1.638820    0.395016    0.430558    11.00000   -1.50000
H92B  2    1.634958    0.372526    0.509263    11.00000   -1.50000
H92C  2    1.552971    0.353997    0.486688    11.00000   -1.50000
AFIX   0
C93   1    1.525342    0.160071    0.514689    11.00000    0.08416    0.07775 =
         0.04178   -0.00726   -0.02195   -0.04122
C94   1    1.489472    0.195731    0.561927    11.00000    0.09437    0.08051 =
         0.04180   -0.01147   -0.01968   -0.04605
AFIX  43
H94   2    1.515947    0.238169    0.558005    11.00000   -1.20000
AFIX   0
C95   1    1.413708    0.169799    0.616134    11.00000    0.09283    0.08218 =
         0.04118   -0.01041   -0.01821   -0.04465
C96   1    1.286546    0.159974    0.705980    11.00000    0.09335    0.10616 =
         0.04050   -0.01984   -0.00935   -0.05071
C97   1    1.216184    0.170782    0.760266    11.00000    0.11542    0.11859 =
         0.04209   -0.02389   -0.00786   -0.06504
AFIX  43
H97   2    1.217092    0.207930    0.778947    11.00000   -1.20000
AFIX   0
C98   1    1.141768    0.125148    0.788018    11.00000    0.11809    0.12644 =
         0.03825   -0.01921   -0.00835   -0.07501
C99   1    1.148010    0.067013    0.761443    11.00000    0.11700    0.11420 =
         0.04231   -0.01535   -0.00534   -0.07316
AFIX  43
H99   2    1.099671    0.035050    0.781140    11.00000   -1.20000
AFIX   0
C100  1    1.219665    0.054470    0.709116    11.00000    0.10929    0.10805 =
         0.04474   -0.01334   -0.01202   -0.06387
AFIX  43
H100  2    1.221466    0.014622    0.692647    11.00000   -1.20000
AFIX   0
C101  1    1.290782    0.101514    0.679984    11.00000    0.10391    0.08407 =
         0.03789   -0.00811   -0.01628   -0.05118
C102  1    1.372826    0.106817    0.622757    11.00000    0.09401    0.08642 =
         0.03420   -0.00684   -0.01588   -0.04898
C103  1    1.412349    0.068826    0.576630    11.00000    0.08493    0.06267 =
         0.04614   -0.00469   -0.01871   -0.03644
AFIX  43
H103  2    1.387584    0.024996    0.581755    11.00000   -1.20000
AFIX   0
C104  1    1.487249    0.093449    0.523183    11.00000    0.09226    0.06298 =
         0.04146   -0.00353   -0.02231   -0.03443
AFIX  43
H104  2    1.514152    0.066546    0.491636    11.00000   -1.20000
AFIX   0

PART 1
O4    4    0.007329    0.387904    0.666847    21.00000    0.06501    0.04206 =
         0.10254   -0.00205    0.00830   -0.00503
C105  1   -0.025749    0.316314    0.708925    21.00000    0.08523    0.06280 =
         0.09683   -0.00780   -0.00407   -0.02687
AFIX  23
H10A  2   -0.096052    0.327357    0.727967    21.00000   -1.20000
H10B  2    0.007265    0.291219    0.747184    21.00000   -1.20000
AFIX   0
C106  1   -0.007148    0.260844    0.671091    21.00000    0.12128    0.10846 =
         0.10144   -0.01688   -0.04806   -0.03121
AFIX  23
H10C  2   -0.064500    0.265851    0.654205    21.00000   -1.20000
H10D  2    0.009284    0.206297    0.700517    21.00000   -1.20000
AFIX   0
C107  1    0.077270    0.285013    0.613069    21.00000    0.11862    0.11639 =
         0.10121   -0.04486   -0.04366   -0.00909
AFIX  23
H10E  2    0.067588    0.285395    0.570371    21.00000   -1.20000
H10F  2    0.138546    0.249892    0.622528    21.00000   -1.20000
AFIX   0
C108  1    0.077181    0.367622    0.609420    21.00000    0.12109    0.10516 =
         0.13908   -0.02546    0.00150   -0.02560
AFIX  23
H10G  2    0.142889    0.371530    0.609348    21.00000   -1.20000
H10H  2    0.060765    0.405539    0.566439    21.00000   -1.20000
AFIX   0
PART 2
O4A   4    0.250967    0.214209    0.509130   -21.00000    0.15283    0.09628 =
         0.14804   -0.07961   -0.11454    0.03152
C1A   1    0.295321    0.277161    0.465569   -21.00000    0.10079    0.15672 =
         0.10798   -0.05491   -0.07915    0.00169
AFIX  23
H1AA  2    0.283213    0.292906    0.419802   -21.00000   -1.20000
H1AB  2    0.366069    0.262855    0.462129   -21.00000   -1.20000
AFIX   0
C1B   1    0.185434    0.310305    0.560894   -21.00000    0.19180    0.17517 =
         0.18232   -0.06118   -0.04511   -0.03197
AFIX  23
H1BA  2    0.123432    0.347064    0.564425   -21.00000   -1.20000
H1BB  2    0.214299    0.301536    0.598980   -21.00000   -1.20000
AFIX   0
C1C   1    0.255079    0.342830    0.492504   -21.00000    0.18577    0.20990 =
         0.19524   -0.05062   -0.05390   -0.01929
AFIX  23
H1CA  2    0.220004    0.387194    0.460910   -21.00000   -1.20000
H1CB  2    0.307539    0.360755    0.498959   -21.00000   -1.20000
AFIX   0
C1D   1    0.169090    0.232445    0.562275   -21.00000    0.16960    0.17846 =
         0.18222   -0.04499   -0.10174   -0.04377
AFIX  23
H1DA  2    0.171297    0.191410    0.607034   -21.00000   -1.20000
H1DB  2    0.106325    0.238633    0.551351   -21.00000   -1.20000
AFIX   0
HKLF 4


REM  t_a.res in P-1
REM wR2 = 0.3375, GooF = S = 1.818, Restrained GooF = 1.847 for all data
REM R1 = 0.1249 for 10051 Fo > 4sig(Fo) and 0.1788 for all 17902 data
REM 1202 parameters refined using 134 restraints

END

WGHT      0.2000      0.0000

REM Highest difference peak  1.143,  deepest hole -0.382,  1-sigma level  0.075
Q1    1   0.2969  0.2178  0.4793  11.00000  0.05    1.14
Q2    1  -0.0049  0.4007  0.7068  11.00000  0.05    0.91
Q3    1   1.4412  0.1143  0.1606  11.00000  0.05    0.81
Q4    1   1.8993  0.3553  0.0019  11.00000  0.05    0.81
Q5    1   0.2655  0.2979  0.4798  11.00000  0.05    0.72
Q6    1  -0.0021  0.3794  0.6589  11.00000  0.05    0.65
Q7    1   0.4971  0.1061  0.8270  11.00000  0.05    0.65
Q8    1   0.4519  0.2227  0.8112  11.00000  0.05    0.62
Q9    1   0.2122  0.1889  0.5393  11.00000  0.05    0.56
Q10   1   1.7759  0.3784  0.2869  11.00000  0.05    0.55
Q11   1   1.5839  0.6667  0.0111  11.00000  0.05    0.51
Q12   1   1.3453  0.5710  0.0695  11.00000  0.05    0.50
Q13   1   1.3609  0.3951  0.1908  11.00000  0.05    0.49
Q14   1   0.7438  0.3360  0.6887  11.00000  0.05    0.48
Q15   1   0.7596  0.4839  0.4896  11.00000  0.05    0.48
Q16   1   1.5353  0.5109  0.0482  11.00000  0.05    0.47
Q17   1   1.5939  0.4400  0.0803  11.00000  0.05    0.45
Q18   1   1.4408  0.4310  0.1391  11.00000  0.05    0.43
Q19   1  -0.0341  0.3459  0.7490  11.00000  0.05    0.42
Q20   1  -0.0367  0.3163  0.6775  11.00000  0.05    0.41
Q21   1   1.5252  0.3965  0.1421  11.00000  0.05    0.40
Q22   1   1.4339  0.5092  0.0802  11.00000  0.05    0.39
Q23   1  -0.0019  0.3103  0.7064  11.00000  0.05    0.36
Q24   1   1.3173  0.2621  0.2637  11.00000  0.05    0.36
Q25   1   1.2030  0.1931  0.9242  11.00000  0.05    0.35
Q26   1   0.7781  0.3135  0.6701  11.00000  0.05    0.32
Q27   1   0.0581  0.3744  0.5912  11.00000  0.05    0.32
Q28   1   1.2058  0.3925  0.2698  11.00000  0.05    0.32
Q29   1   1.3008  0.6073  0.1164  11.00000  0.05    0.30
Q30   1   0.7978  0.4943  0.5593  11.00000  0.05    0.29
Q31   1   1.3961  0.3083  0.2116  11.00000  0.05    0.28
Q32   1   0.0397  0.2496  0.6561  11.00000  0.05    0.28
Q33   1   0.4603  0.3774  0.6189  11.00000  0.05    0.28
Q34   1   0.8426  0.4326  0.5507  11.00000  0.05    0.27
Q35   1   0.1207  0.2306  0.5930  11.00000  0.05    0.26
Q36   1   0.5625  0.5609  0.6020  11.00000  0.05    0.26
Q37   1   0.9176  0.4601  0.5573  11.00000  0.05    0.26
Q38   1   0.8426  0.3565  0.5921  11.00000  0.05    0.26
Q39   1   0.1288  0.2471  0.5800  11.00000  0.05    0.26
Q40   1   0.8251  0.4450  0.5596  11.00000  0.05    0.25
;
_shelx_res_checksum              49848
_shelx_fab_file                  
;
    1    0    0     85.52      0.00
    2    0    0    -15.24      0.00
    3    0    0    -26.63      0.00
    4    0    0     -1.13      0.00
    5    0    0     16.97      0.00
    6    0    0      5.58      0.00
    7    0    0      1.17      0.00
    8    0    0     -2.73      0.00
    9    0    0     -0.62      0.00
   10    0    0      2.21      0.00
   11    0    0      0.37      0.00
   12    0    0      0.60      0.00
   13    0    0     -1.24      0.00
   14    0    0      0.35      0.00
   15    0    0     -1.16      0.00
   16    0    0     -1.79      0.00
  -16    1    0      0.71      0.00
  -15    1    0      2.98      0.00
  -14    1    0      1.07      0.00
  -13    1    0      0.19      0.00
  -12    1    0      0.97      0.00
  -11    1    0     -0.96      0.00
  -10    1    0     -0.56      0.00
   -9    1    0     -2.04      0.00
   -8    1    0      2.30      0.00
   -7    1    0      1.45      0.00
   -6    1    0     -3.06      0.00
   -5    1    0    -11.00      0.00
   -4    1    0    -15.24      0.00
   -3    1    0     15.33      0.00
   -2    1    0     32.00      0.00
   -1    1    0      5.57      0.00
    0    1    0   -102.42      0.00
    1    1    0   -147.38      0.00
    2    1    0    -41.79      0.00
    3    1    0     21.76      0.00
    4    1    0     18.38      0.00
    5    1    0     -5.64      0.00
    6    1    0    -11.39      0.00
    7    1    0     -2.48      0.00
    8    1    0     -0.56      0.00
    9    1    0      2.38      0.00
   10    1    0     -1.60      0.00
   11    1    0     -1.51      0.00
   12    1    0     -0.07      0.00
   13    1    0     -0.05      0.00
   14    1    0      0.79      0.00
   15    1    0     -1.39      0.00
   16    1    0     -0.15      0.00
  -15    2    0     -0.76      0.00
  -14    2    0     -2.32      0.00
  -13    2    0      0.07      0.00
  -12    2    0     -0.41      0.00
  -11    2    0     -0.14      0.00
  -10    2    0      1.16      0.00
   -9    2    0      0.79      0.00
   -8    2    0      1.31      0.00
   -7    2    0     -3.18      0.00
   -6    2    0      0.99      0.00
   -5    2    0      5.60      0.00
   -4    2    0     12.07      0.00
   -3    2    0      2.54      0.00
   -2    2    0    -26.81      0.00
   -1    2    0    -30.57      0.00
    0    2    0     -1.95      0.00
    1    2    0     80.49      0.00
    2    2    0     82.31      0.00
    4    2    0    -21.43      0.00
    5    2    0    -11.82      0.00
    6    2    0      6.28      0.00
    7    2    0      6.20      0.00
    8    2    0      1.41      0.00
    9    2    0      0.00      0.00
   10    2    0     -0.68      0.00
   11    2    0      2.57      0.00
   12    2    0      0.04      0.00
   13    2    0     -0.09      0.00
   14    2    0     -0.59      0.00
   15    2    0      0.01      0.00
   16    2    0      2.30      0.00
  -15    3    0     -0.51      0.00
  -14    3    0      0.20      0.00
  -13    3    0      0.81      0.00
  -12    3    0     -0.75      0.00
  -11    3    0      0.53      0.00
  -10    3    0     -0.97      0.00
   -9    3    0     -1.32      0.00
   -8    3    0     -0.68      0.00
   -6    3    0      3.27      0.00
   -5    3    0     -3.45      0.00
   -4    3    0     -5.63      0.00
   -3    3    0     -6.03      0.00
   -2    3    0     10.97      0.00
   -1    3    0     26.70      0.00
    0    3    0     24.53      0.00
    1    3    0      2.59      0.00
    2    3    0    -45.40      0.00
    3    3    0    -31.17      0.00
    4    3    0      8.04      0.00
    5    3    0     16.86      0.00
    6    3    0      5.89      0.00
    7    3    0     -5.23      0.00
    8    3    0     -2.38      0.00
    9    3    0     -0.17      0.00
   10    3    0      0.32      0.00
   11    3    0     -0.75      0.00
   12    3    0     -1.78      0.00
   13    3    0      0.52      0.00
   14    3    0     -0.06      0.00
   15    3    0      1.12      0.00
   16    3    0     -0.74      0.00
  -15    4    0      0.52      0.00
  -14    4    0      0.66      0.00
  -13    4    0      0.23      0.00
  -12    4    0      0.04      0.00
  -11    4    0      0.70      0.00
  -10    4    0     -0.15      0.00
   -9    4    0      2.03      0.00
   -8    4    0      0.92      0.00
   -7    4    0     -0.15      0.00
   -6    4    0     -1.62      0.00
   -5    4    0     -2.44      0.00
   -4    4    0      5.29      0.00
   -3    4    0      4.35      0.00
   -2    4    0     -0.45      0.00
   -1    4    0    -15.03      0.00
    0    4    0    -17.60      0.00
    1    4    0    -14.67      0.00
    2    4    0      0.13      0.00
    3    4    0     19.83      0.00
    4    4    0      6.84      0.00
    5    4    0     -9.39      0.00
    6    4    0    -10.18      0.00
    7    4    0     -0.92      0.00
    8    4    0      3.15      0.00
    9    4    0     -0.34      0.00
   10    4    0     -0.48      0.00
   11    4    0     -0.07      0.00
   12    4    0      1.39      0.00
   13    4    0      1.20      0.00
   14    4    0      0.38      0.00
   15    4    0      0.03      0.00
   16    4    0     -1.17      0.00
  -15    5    0     -0.53      0.00
  -14    5    0     -0.36      0.00
  -13    5    0     -0.79      0.00
  -12    5    0      0.01      0.00
  -11    5    0     -0.15      0.00
  -10    5    0     -0.85      0.00
   -9    5    0     -0.54      0.00
   -8    5    0     -2.15      0.00
   -7    5    0      0.46      0.00
   -6    5    0      1.22      0.00
   -5    5    0      2.76      0.00
   -4    5    0      0.41      0.00
   -3    5    0     -7.89      0.00
   -2    5    0     -4.51      0.00
   -1    5    0      3.25      0.00
    0    5    0     10.32      0.00
    1    5    0      5.61      0.00
    2    5    0      2.94      0.00
    3    5    0     -2.34      0.00
    4    5    0     -4.89      0.00
    5    5    0      1.58      0.00
    6    5    0      7.17      0.00
    7    5    0      4.39      0.00
    8    5    0     -1.00      0.00
    9    5    0     -1.06      0.00
   10    5    0      1.18      0.00
   11    5    0      0.13      0.00
   12    5    0     -0.61      0.00
   13    5    0     -1.79      0.00
   14    5    0     -1.27      0.00
   15    5    0     -1.01      0.00
   16    5    0      0.46      0.00
  -14    6    0      0.53      0.00
  -13    6    0      0.85      0.00
  -12    6    0      0.74      0.00
  -11    6    0     -0.71      0.00
  -10    6    0      0.20      0.00
   -9    6    0      1.21      0.00
   -8    6    0      0.53      0.00
   -7    6    0      1.12      0.00
   -6    6    0     -2.04      0.00
   -5    6    0     -1.99      0.00
   -4    6    0     -3.13      0.00
   -3    6    0      2.94      0.00
   -2    6    0     10.10      0.00
   -1    6    0      3.40      0.00
    0    6    0     -3.97      0.00
    1    6    0     -2.45      0.00
    2    6    0      3.95      0.00
    3    6    0      3.40      0.00
    4    6    0     -0.81      0.00
    5    6    0     -1.93      0.00
    6    6    0     -3.43      0.00
    7    6    0     -4.64      0.00
    8    6    0     -1.32      0.00
    9    6    0      0.91      0.00
   10    6    0     -0.07      0.00
   11    6    0     -0.87      0.00
   12    6    0      0.37      0.00
   13    6    0      1.04      0.00
   14    6    0      1.44      0.00
   15    6    0      0.68      0.00
   16    6    0      0.39      0.00
  -14    7    0     -1.04      0.00
  -13    7    0     -1.08      0.00
  -12    7    0     -1.32      0.00
  -11    7    0     -0.43      0.00
  -10    7    0      1.35      0.00
   -9    7    0     -0.35      0.00
   -8    7    0     -1.08      0.00
   -7    7    0      0.01      0.00
   -6    7    0      0.10      0.00
   -5    7    0      2.89      0.00
   -4    7    0      2.33      0.00
   -3    7    0      2.48      0.00
   -2    7    0     -5.29      0.00
   -1    7    0     -8.22      0.00
    0    7    0      0.47      0.00
    1    7    0      3.37      0.00
    2    7    0     -3.00      0.00
    3    7    0     -7.34      0.00
    4    7    0     -2.57      0.00
    5    7    0      3.82      0.00
    6    7    0      2.13      0.00
    7    7    0      2.66      0.00
    8    7    0      1.99      0.00
    9    7    0      0.17      0.00
   10    7    0     -0.37      0.00
   11    7    0      0.58      0.00
   12    7    0      0.52      0.00
   13    7    0     -0.17      0.00
   14    7    0     -0.65      0.00
   15    7    0     -0.31      0.00
   16    7    0      0.46      0.00
  -13    8    0      1.30      0.00
  -12    8    0      1.09      0.00
  -11    8    0      1.14      0.00
  -10    8    0      0.20      0.00
   -9    8    0     -1.48      0.00
   -8    8    0      0.69      0.00
   -7    8    0      0.85      0.00
   -6    8    0     -0.13      0.00
   -5    8    0     -1.01      0.00
   -4    8    0     -2.84      0.00
   -3    8    0     -2.51      0.00
   -2    8    0     -1.95      0.00
   -1    8    0      4.43      0.00
    0    8    0      3.59      0.00
    1    8    0     -3.21      0.00
    2    8    0     -2.26      0.00
    3    8    0      3.94      0.00
    4    8    0      6.51      0.00
    5    8    0      0.11      0.00
    6    8    0     -3.03      0.00
    7    8    0     -0.48      0.00
    8    8    0     -1.00      0.00
    9    8    0     -0.22      0.00
   10    8    0     -0.29      0.00
   11    8    0     -0.01      0.00
   12    8    0     -0.58      0.00
   13    8    0     -0.56      0.00
   14    8    0     -0.31      0.00
   15    8    0      0.46      0.00
   16    8    0     -0.42      0.00
  -12    9    0     -1.03      0.00
  -11    9    0     -0.48      0.00
  -10    9    0     -0.81      0.00
   -9    9    0     -0.51      0.00
   -8    9    0      0.74      0.00
   -7    9    0     -1.31      0.00
   -6    9    0     -0.82      0.00
   -5    9    0      0.17      0.00
   -4    9    0      1.70      0.00
   -3    9    0      2.37      0.00
   -2    9    0      3.10      0.00
   -1    9    0      2.21      0.00
    0    9    0     -2.09      0.00
    1    9    0     -0.52      0.00
    2    9    0      3.15      0.00
    3    9    0      1.65      0.00
    4    9    0     -3.39      0.00
    5    9    0     -4.90      0.00
    6    9    0      1.14      0.00
    7    9    0      1.39      0.00
    8    9    0      0.06      0.00
    9    9    0     -0.02      0.00
   10    9    0      0.50      0.00
   11    9    0      0.57      0.00
   12    9    0     -0.19      0.00
   13    9    0      0.36      0.00
   14    9    0      0.60      0.00
   15    9    0     -0.14      0.00
  -12   10    0      0.92      0.00
  -11   10    0      0.99      0.00
  -10   10    0      0.04      0.00
   -9   10    0      0.88      0.00
   -8   10    0      1.22      0.00
   -7   10    0      0.25      0.00
   -6   10    0      1.18      0.00
   -5   10    0      0.42      0.00
   -4   10    0     -0.64      0.00
   -3   10    0     -1.77      0.00
   -2   10    0     -1.82      0.00
   -1   10    0     -3.50      0.00
    0   10    0     -2.21      0.00
    1   10    0      0.31      0.00
    2   10    0     -0.74      0.00
    3   10    0     -2.12      0.00
    4   10    0     -0.79      0.00
    5   10    0      3.41      0.00
    6   10    0      2.76      0.00
    7   10    0     -1.45      0.00
    8   10    0     -0.89      0.00
    9   10    0     -0.35      0.00
   10   10    0     -0.17      0.00
   11   10    0     -1.17      0.00
   12   10    0      0.03      0.00
   13   10    0      0.49      0.00
   14   10    0     -0.13      0.00
   15   10    0     -0.09      0.00
  -12   11    0      0.48      0.00
  -11   11    0     -1.15      0.00
  -10   11    0     -1.23      0.00
   -9   11    0      0.23      0.00
   -8   11    0     -0.94      0.00
   -7   11    0     -1.31      0.00
   -6   11    0     -0.05      0.00
   -5   11    0      0.04      0.00
   -4   11    0     -0.08      0.00
   -3   11    0      0.88      0.00
   -2   11    0      0.78      0.00
   -1   11    0      0.93      0.00
    0   11    0      2.62      0.00
    1   11    0      1.69      0.00
    2   11    0      1.08      0.00
    3   11    0      1.51      0.00
    4   11    0      1.06      0.00
    5   11    0     -0.52      0.00
    6   11    0     -2.66      0.00
    7   11    0     -0.59      0.00
    8   11    0      0.99      0.00
    9   11    0      0.93      0.00
   10   11    0      0.17      0.00
   11   11    0      0.37      0.00
   12   11    0      0.67      0.00
   13   11    0     -0.66      0.00
   14   11    0     -0.55      0.00
   15   11    0     -0.22      0.00
  -11   12    0     -0.42      0.00
  -10   12    0      1.19      0.00
   -9   12    0      0.69      0.00
   -8   12    0     -0.73      0.00
   -7   12    0      0.26      0.00
   -6   12    0      0.13      0.00
   -5   12    0     -1.08      0.00
   -4   12    0     -0.44      0.00
   -3   12    0      0.59      0.00
   -2   12    0     -0.42      0.00
   -1   12    0      0.75      0.00
    0   12    0      0.19      0.00
    1   12    0     -1.20      0.00
    2   12    0     -1.28      0.00
    3   12    0     -1.75      0.00
    4   12    0     -1.62      0.00
    5   12    0     -0.21      0.00
    6   12    0      1.15      0.00
    7   12    0      1.04      0.00
    8   12    0     -0.20      0.00
    9   12    0     -0.51      0.00
   10   12    0     -0.68      0.00
   11   12    0      0.50      0.00
   12   12    0     -0.13      0.00
   13   12    0      0.06      0.00
   14   12    0      0.75      0.00
  -10   13    0      0.38      0.00
   -9   13    0     -0.30      0.00
   -8   13    0      0.40      0.00
   -7   13    0      1.23      0.00
   -6   13    0      1.12      0.00
   -5   13    0      1.21      0.00
   -4   13    0      1.10      0.00
   -3   13    0     -0.90      0.00
   -2   13    0     -1.07      0.00
   -1   13    0     -0.23      0.00
    0   13    0     -1.61      0.00
    1   13    0     -0.66      0.00
    2   13    0      0.48      0.00
    3   13    0      0.74      0.00
    4   13    0      1.24      0.00
    5   13    0      1.27      0.00
    6   13    0     -0.13      0.00
    7   13    0     -0.90      0.00
    8   13    0     -0.10      0.00
    9   13    0     -0.12      0.00
   10   13    0      0.49      0.00
   11   13    0      0.05      0.00
   12   13    0     -0.80      0.00
   13   13    0     -0.13      0.00
   14   13    0     -0.37      0.00
  -10   14    0     -0.15      0.00
   -9   14    0     -0.41      0.00
   -8   14    0     -0.46      0.00
   -7   14    0     -0.83      0.00
   -6   14    0     -1.53      0.00
   -5   14    0     -2.10      0.00
   -4   14    0     -1.34      0.00
   -3   14    0      0.22      0.00
   -2   14    0      2.06      0.00
   -1   14    0      0.58      0.00
    0   14    0      0.54      0.00
    1   14    0      1.32      0.00
    2   14    0      0.44      0.00
    3   14    0     -0.25      0.00
    4   14    0      0.07      0.00
    5   14    0     -0.41      0.00
    6   14    0     -0.96      0.00
    7   14    0      0.06      0.00
    8   14    0      0.42      0.00
    9   14    0      0.32      0.00
   10   14    0      0.33      0.00
   11   14    0     -0.64      0.00
   12   14    0      0.38      0.00
   13   14    0      0.80      0.00
   -9   15    0     -0.05      0.00
   -8   15    0      0.00      0.00
   -7   15    0      0.43      0.00
   -6   15    0      0.77      0.00
   -5   15    0      1.60      0.00
   -4   15    0      1.97      0.00
   -3   15    0      0.84      0.00
   -2   15    0     -1.30      0.00
   -1   15    0     -1.58      0.00
    0   15    0      0.33      0.00
    1   15    0     -0.52      0.00
    2   15    0     -0.77      0.00
    3   15    0     -0.37      0.00
    4   15    0     -0.08      0.00
    5   15    0     -0.73      0.00
    6   15    0     -0.19      0.00
    7   15    0      0.57      0.00
    8   15    0      0.06      0.00
    9   15    0     -0.33      0.00
   10   15    0     -0.75      0.00
   11   15    0      0.16      0.00
   12   15    0      0.64      0.00
   13   15    0     -0.55      0.00
   -8   16    0      0.13      0.00
   -7   16    0      0.27      0.00
   -6   16    0     -0.56      0.00
   -5   16    0     -0.88      0.00
   -4   16    0     -1.35      0.00
   -3   16    0     -1.42      0.00
   -2   16    0     -0.58      0.00
   -1   16    0      1.48      0.00
    0   16    0      0.15      0.00
    1   16    0     -0.60      0.00
    2   16    0      0.64      0.00
    3   16    0      0.72      0.00
    4   16    0      0.60      0.00
    5   16    0      0.53      0.00
    6   16    0      0.93      0.00
    7   16    0      0.53      0.00
    8   16    0     -0.11      0.00
    9   16    0      0.09      0.00
   10   16    0      0.64      0.00
   11   16    0      0.53      0.00
   12   16    0     -0.69      0.00
   -6   17    0      0.39      0.00
   -5   17    0      0.97      0.00
   -4   17    0      1.06      0.00
   -3   17    0      0.90      0.00
   -2   17    0      0.95      0.00
   -1   17    0      0.32      0.00
    0   17    0     -0.89      0.00
    1   17    0      0.87      0.00
    2   17    0     -0.07      0.00
    3   17    0     -0.87      0.00
    4   17    0     -0.67      0.00
    5   17    0     -0.80      0.00
    6   17    0     -0.67      0.00
    7   17    0     -0.43      0.00
    8   17    0     -0.44      0.00
    9   17    0     -0.20      0.00
   10   17    0     -0.48      0.00
   11   17    0     -0.78      0.00
   -5   18    0     -1.13      0.00
   -4   18    0     -0.93      0.00
   -3   18    0     -1.04      0.00
   -2   18    0     -0.12      0.00
   -1   18    0     -0.36      0.00
    0   18    0     -0.09      0.00
    1   18    0     -0.08      0.00
    2   18    0     -0.77      0.00
    3   18    0      0.77      0.00
    4   18    0      0.65      0.00
    5   18    0      0.31      0.00
    6   18    0      0.84      0.00
    7   18    0      0.12      0.00
    8   18    0     -0.38      0.00
    9   18    0      0.11      0.00
   10   18    0      0.24      0.00
   -3   19    0      0.56      0.00
   -2   19    0      0.59      0.00
   -1   19    0     -0.83      0.00
    0   19    0     -0.17      0.00
    1   19    0      0.13      0.00
    2   19    0      0.62      0.00
    3   19    0      0.29      0.00
    4   19    0     -0.61      0.00
    5   19    0     -0.07      0.00
    6   19    0      0.07      0.00
    7   19    0     -0.53      0.00
    8   19    0      0.59      0.00
   -1   20    0      0.02      0.00
    0   20    0      1.23      0.00
    1   20    0      0.51      0.00
    2   20    0     -0.13      0.00
    3   20    0     -0.56      0.00
    4   20    0     -0.25      0.00
    5   20    0      0.19      0.00
    6   20    0     -0.39      0.00
   -4  -20    1      0.27      0.00
   -3  -20    1     -0.98      0.00
   -2  -20    1     -0.51      0.00
   -1  -20    1      0.61      0.00
   -7  -19    1      0.11      0.00
   -6  -19    1      0.03      0.00
   -5  -19    1     -0.19      0.00
   -4  -19    1     -0.82      0.00
   -3  -19    1      0.06      0.00
   -2  -19    1      0.79      0.00
   -1  -19    1      0.07      0.00
    0  -19    1     -0.33      0.00
    1  -19    1     -0.52      0.00
    2  -19    1      1.28      0.00
    3  -19    1      0.59      0.00
   -9  -18    1     -0.17      0.00
   -8  -18    1     -0.40      0.00
   -7  -18    1     -0.69      0.00
   -6  -18    1     -0.29      0.00
   -5  -18    1      0.11      0.00
   -4  -18    1      0.27      0.00
   -3  -18    1      1.09      0.00
   -2  -18    1     -0.21      0.00
   -1  -18    1      0.39      0.00
    0  -18    1      0.33      0.00
    1  -18    1      0.20      0.00
    2  -18    1      0.27      0.00
    3  -18    1     -1.10      0.00
    4  -18    1     -0.44      0.00
    5  -18    1     -0.22      0.00
  -10  -17    1      0.00      0.00
   -9  -17    1     -0.21      0.00
   -8  -17    1     -0.15      0.00
   -7  -17    1      0.41      0.00
   -6  -17    1      1.10      0.00
   -5  -17    1      0.22      0.00
   -4  -17    1     -0.05      0.00
   -3  -17    1     -0.45      0.00
   -2  -17    1     -0.81      0.00
   -1  -17    1      0.00      0.00
    0  -17    1     -1.76      0.00
    1  -17    1     -0.67      0.00
    2  -17    1     -0.44      0.00
    3  -17    1     -0.50      0.00
    4  -17    1      0.49      0.00
    5  -17    1      0.22      0.00
    6  -17    1     -0.05      0.00
  -11  -16    1      0.82      0.00
  -10  -16    1      0.19      0.00
   -9  -16    1      0.20      0.00
   -8  -16    1      0.24      0.00
   -7  -16    1      0.25      0.00
   -6  -16    1     -0.33      0.00
   -5  -16    1     -1.10      0.00
   -4  -16    1      0.10      0.00
   -3  -16    1      0.15      0.00
   -2  -16    1      0.72      0.00
   -1  -16    1      0.27      0.00
    0  -16    1      0.91      0.00
    1  -16    1      2.59      0.00
    2  -16    1      0.90      0.00
    3  -16    1      0.73      0.00
    4  -16    1      0.59      0.00
    5  -16    1     -0.38      0.00
    6  -16    1     -0.14      0.00
    7  -16    1      0.49      0.00
  -12  -15    1      0.78      0.00
  -11  -15    1     -0.09      0.00
  -10  -15    1     -0.46      0.00
   -9  -15    1     -0.10      0.00
   -8  -15    1     -0.36      0.00
   -7  -15    1      0.18      0.00
   -6  -15    1     -0.14      0.00
   -5  -15    1      0.17      0.00
   -4  -15    1      0.67      0.00
   -3  -15    1     -0.34      0.00
   -2  -15    1     -0.47      0.00
   -1  -15    1     -0.94      0.00
    0  -15    1     -0.29      0.00
    1  -15    1     -1.95      0.00
    2  -15    1     -2.45      0.00
    3  -15    1     -0.92      0.00
    4  -15    1     -0.36      0.00
    5  -15    1      0.30      0.00
    6  -15    1      0.62      0.00
    7  -15    1     -0.05      0.00
    8  -15    1     -0.55      0.00
  -13  -14    1      0.40      0.00
  -12  -14    1     -0.12      0.00
  -11  -14    1     -0.75      0.00
  -10  -14    1     -0.08      0.00
   -9  -14    1     -0.28      0.00
   -8  -14    1      0.38      0.00
   -7  -14    1      0.49      0.00
   -6  -14    1     -0.54      0.00
   -5  -14    1      0.06      0.00
   -4  -14    1      0.03      0.00
   -3  -14    1     -0.37      0.00
   -2  -14    1      0.20      0.00
   -1  -14    1      1.00      0.00
    0  -14    1      0.91      0.00
    1  -14    1      0.55      0.00
    2  -14    1      2.05      0.00
    3  -14    1      1.62      0.00
    4  -14    1      0.41      0.00
    5  -14    1     -0.67      0.00
    6  -14    1     -1.03      0.00
    7  -14    1     -0.03      0.00
    8  -14    1      0.26      0.00
    9  -14    1     -0.04      0.00
  -14  -13    1     -0.39      0.00
  -13  -13    1     -0.06      0.00
  -12  -13    1     -0.59      0.00
  -11  -13    1      0.17      0.00
  -10  -13    1      0.77      0.00
   -9  -13    1      0.83      0.00
   -8  -13    1      0.52      0.00
   -7  -13    1     -0.94      0.00
   -6  -13    1     -0.54      0.00
   -5  -13    1      0.60      0.00
   -4  -13    1      0.10      0.00
   -3  -13    1      0.33      0.00
   -2  -13    1      0.80      0.00
   -1  -13    1     -0.09      0.00
    0  -13    1     -1.32      0.00
    1  -13    1     -0.18      0.00
    2  -13    1     -0.47      0.00
    3  -13    1     -1.41      0.00
    4  -13    1     -0.60      0.00
    5  -13    1      0.25      0.00
    6  -13    1      0.78      0.00
    7  -13    1      0.24      0.00
    8  -13    1     -1.06      0.00
    9  -13    1     -0.38      0.00
   10  -13    1      0.47      0.00
  -14  -12    1      1.04      0.00
  -13  -12    1     -0.13      0.00
  -12  -12    1      0.01      0.00
  -11  -12    1      0.70      0.00
  -10  -12    1     -0.44      0.00
   -9  -12    1     -0.99      0.00
   -8  -12    1     -0.97      0.00
   -7  -12    1      0.52      0.00
   -6  -12    1      1.19      0.00
   -5  -12    1      0.46      0.00
   -4  -12    1     -0.38      0.00
   -3  -12    1     -0.51      0.00
   -2  -12    1     -1.24      0.00
   -1  -12    1     -1.43      0.00
    0  -12    1      0.12      0.00
    1  -12    1      0.61      0.00
    2  -12    1     -0.75      0.00
    3  -12    1      0.45      0.00
    4  -12    1      0.86      0.00
    5  -12    1     -0.14      0.00
    6  -12    1      0.06      0.00
    7  -12    1      0.31      0.00
    8  -12    1      0.77      0.00
    9  -12    1      1.47      0.00
   10  -12    1      0.78      0.00
   11  -12    1     -0.69      0.00
  -14  -11    1     -0.95      0.00
  -13  -11    1     -0.46      0.00
  -12  -11    1      0.74      0.00
  -11  -11    1     -0.16      0.00
  -10  -11    1     -0.16      0.00
   -9  -11    1      0.68      0.00
   -8  -11    1      0.96      0.00
   -7  -11    1     -0.55      0.00
   -6  -11    1     -1.97      0.00
   -5  -11    1     -0.75      0.00
   -4  -11    1     -0.22      0.00
   -3  -11    1     -0.15      0.00
   -2  -11    1      0.37      0.00
   -1  -11    1      1.42      0.00
    0  -11    1      1.51      0.00
    1  -11    1      0.22      0.00
    2  -11    1      0.59      0.00
    3  -11    1      0.83      0.00
    4  -11    1     -0.65      0.00
    5  -11    1     -0.72      0.00
    6  -11    1      0.28      0.00
    7  -11    1     -0.81      0.00
    8  -11    1     -0.71      0.00
    9  -11    1     -0.71      0.00
   10  -11    1     -1.35      0.00
   11  -11    1     -1.05      0.00
   12  -11    1      1.21      0.00
  -15  -10    1     -0.44      0.00
  -14  -10    1     -0.26      0.00
  -13  -10    1      0.46      0.00
  -12  -10    1     -0.20      0.00
  -11  -10    1     -0.70      0.00
  -10  -10    1      0.07      0.00
   -9  -10    1     -0.30      0.00
   -8  -10    1     -0.62      0.00
   -7  -10    1     -0.53      0.00
   -6  -10    1      2.97      0.00
   -5  -10    1      2.51      0.00
   -4  -10    1     -0.55      0.00
   -3  -10    1     -0.64      0.00
   -2  -10    1      1.32      0.00
   -1  -10    1      1.39      0.00
    0  -10    1     -0.33      0.00
    1  -10    1     -1.01      0.00
    2  -10    1     -0.71      0.00
    3  -10    1     -0.97      0.00
    4  -10    1     -0.46      0.00
    5  -10    1      0.68      0.00
    6  -10    1      0.77      0.00
    7  -10    1     -0.43      0.00
    8  -10    1      0.56      0.00
   10  -10    1      0.43      0.00
   11  -10    1      1.10      0.00
   12  -10    1      0.80      0.00
  -15   -9    1      0.17      0.00
  -14   -9    1      1.01      0.00
  -13   -9    1      0.59      0.00
  -12   -9    1     -0.45      0.00
  -11   -9    1      0.25      0.00
  -10   -9    1      0.06      0.00
   -9   -9    1     -0.01      0.00
   -8   -9    1      0.01      0.00
   -7   -9    1      1.19      0.00
   -6   -9    1     -0.44      0.00
   -5   -9    1     -4.84      0.00
   -4   -9    1     -1.74      0.00
   -3   -9    1      2.81      0.00
   -2   -9    1      1.75      0.00
   -1   -9    1     -3.51      0.00
    0   -9    1     -4.08      0.00
    1   -9    1     -1.03      0.00
    2   -9    1      0.15      0.00
    3   -9    1      0.86      0.00
    4   -9    1      0.56      0.00
    5   -9    1      0.55      0.00
    6   -9    1     -0.65      0.00
    7   -9    1     -0.56      0.00
    8   -9    1      1.07      0.00
    9   -9    1      0.27      0.00
   10   -9    1     -0.02      0.00
   11   -9    1     -0.40      0.00
   12   -9    1     -0.81      0.00
   13   -9    1     -0.74      0.00
  -15   -8    1      0.22      0.00
  -14   -8    1     -0.30      0.00
  -13   -8    1     -1.00      0.00
  -12   -8    1     -0.10      0.00
  -11   -8    1      0.54      0.00
  -10   -8    1      0.17      0.00
   -9   -8    1      0.36      0.00
   -8   -8    1     -0.16      0.00
   -7   -8    1     -0.43      0.00
   -6   -8    1     -2.47      0.00
   -5   -8    1      2.10      0.00
   -4   -8    1      5.12      0.00
   -3   -8    1      0.17      0.00
   -2   -8    1     -5.23      0.00
   -1   -8    1     -1.94      0.00
    0   -8    1      6.11      0.00
    1   -8    1      5.81      0.00
    2   -8    1      1.70      0.00
    3   -8    1      0.53      0.00
    4   -8    1     -0.81      0.00
    5   -8    1     -0.03      0.00
    6   -8    1     -0.80      0.00
    7   -8    1      0.83      0.00
    8   -8    1      0.13      0.00
    9   -8    1     -1.63      0.00
   10   -8    1     -0.86      0.00
   11   -8    1     -0.09      0.00
   12   -8    1      0.13      0.00
   13   -8    1      0.57      0.00
  -16   -7    1      0.57      0.00
  -15   -7    1     -0.07      0.00
  -14   -7    1     -0.55      0.00
  -13   -7    1     -0.16      0.00
  -12   -7    1      0.57      0.00
  -11   -7    1     -0.22      0.00
  -10   -7    1     -0.71      0.00
   -9   -7    1     -0.81      0.00
   -8   -7    1      0.47      0.00
   -7   -7    1      0.68      0.00
   -6   -7    1      2.04      0.00
   -5   -7    1      2.75      0.00
   -4   -7    1     -3.22      0.00
   -3   -7    1     -3.56      0.00
   -2   -7    1      2.32      0.00
   -1   -7    1      7.48      0.00
    0   -7    1      1.01      0.00
    1   -7    1     -8.13      0.00
    2   -7    1     -5.55      0.00
    3   -7    1     -1.46      0.00
    4   -7    1     -0.57      0.00
    5   -7    1      0.48      0.00
    6   -7    1     -0.43      0.00
    7   -7    1      0.71      0.00
    8   -7    1     -1.09      0.00
    9   -7    1      0.20      0.00
   10   -7    1      1.97      0.00
   11   -7    1      1.50      0.00
   12   -7    1      0.65      0.00
   13   -7    1      0.30      0.00
   14   -7    1     -0.15      0.00
  -16   -6    1     -0.08      0.00
  -15   -6    1      0.81      0.00
  -14   -6    1      0.80      0.00
  -13   -6    1      1.04      0.00
  -12   -6    1      0.14      0.00
  -11   -6    1     -0.64      0.00
  -10   -6    1      0.77      0.00
   -9   -6    1      2.01      0.00
   -8   -6    1      0.64      0.00
   -7   -6    1     -1.91      0.00
   -6   -6    1     -0.76      0.00
   -5   -6    1     -2.77      0.00
   -4   -6    1     -1.09      0.00
   -3   -6    1      2.20      0.00
   -2   -6    1     -0.03      0.00
   -1   -6    1     -6.93      0.00
    0   -6    1     -8.76      0.00
    1   -6    1      1.14      0.00
    2   -6    1      8.75      0.00
    3   -6    1      3.27      0.00
    4   -6    1      0.84      0.00
    5   -6    1      0.52      0.00
    6   -6    1      0.27      0.00
    7   -6    1      0.59      0.00
    8   -6    1     -0.48      0.00
    9   -6    1      1.05      0.00
   10   -6    1     -0.51      0.00
   11   -6    1     -2.12      0.00
   12   -6    1     -1.69      0.00
   13   -6    1     -0.79      0.00
   14   -6    1     -0.50      0.00
  -16   -5    1      1.13      0.00
  -15   -5    1     -0.81      0.00
  -14   -5    1     -1.26      0.00
  -13   -5    1     -1.06      0.00
  -12   -5    1     -0.55      0.00
  -11   -5    1      0.69      0.00
  -10   -5    1      0.07      0.00
   -9   -5    1     -2.83      0.00
   -8   -5    1     -3.45      0.00
   -7   -5    1      1.57      0.00
   -6   -5    1      3.16      0.00
   -5   -5    1      0.15      0.00
   -4   -5    1     -1.06      0.00
   -3   -5    1     -1.59      0.00
   -2   -5    1      1.31      0.00
   -1   -5    1      4.79      0.00
    0   -5    1      9.81      0.00
    1   -5    1      5.27      0.00
    2   -5    1     -4.23      0.00
    3   -5    1     -6.96      0.00
    4   -5    1     -0.26      0.00
    5   -5    1     -0.85      0.00
    6   -5    1     -0.89      0.00
    7   -5    1     -0.97      0.00
    8   -5    1     -0.35      0.00
    9   -5    1      0.45      0.00
   10   -5    1     -0.79      0.00
   11   -5    1      0.52      0.00
   12   -5    1      1.40      0.00
   13   -5    1      0.83      0.00
   14   -5    1      0.22      0.00
   15   -5    1      0.37      0.00
  -16   -4    1     -1.42      0.00
  -15   -4    1     -1.11      0.00
  -14   -4    1      0.54      0.00
  -13   -4    1      1.05      0.00
  -12   -4    1      0.76      0.00
  -11   -4    1     -0.57      0.00
  -10   -4    1     -0.29      0.00
   -9   -4    1      2.29      0.00
   -8   -4    1      5.75      0.00
   -7   -4    1      2.21      0.00
   -6   -4    1     -6.94      0.00
   -5   -4    1     -5.70      0.00
   -4   -4    1      4.67      0.00
   -3   -4    1     13.34      0.00
   -2   -4    1      3.02      0.00
   -1   -4    1     -4.47      0.00
    0   -4    1     -4.44      0.00
    1   -4    1     -2.80      0.00
    2   -4    1      3.60      0.00
    3   -4    1      6.10      0.00
    4   -4    1      3.67      0.00
    5   -4    1     -1.24      0.00
    6   -4    1      1.58      0.00
    7   -4    1      1.49      0.00
    8   -4    1      1.28      0.00
    9   -4    1     -0.17      0.00
   10   -4    1     -0.55      0.00
   11   -4    1      0.95      0.00
   12   -4    1      0.03      0.00
   13   -4    1     -0.26      0.00
   14   -4    1      0.01      0.00
   15   -4    1      0.22      0.00
  -16   -3    1     -0.14      0.00
  -15   -3    1      2.08      0.00
  -14   -3    1      1.16      0.00
  -13   -3    1      0.01      0.00
  -12   -3    1     -1.30      0.00
  -11   -3    1     -0.09      0.00
  -10   -3    1      0.61      0.00
   -9   -3    1     -2.14      0.00
   -8   -3    1     -6.10      0.00
   -7   -3    1     -8.09      0.00
   -6   -3    1      3.60      0.00
   -5   -3    1     14.89      0.00
   -4   -3    1      6.62      0.00
   -3   -3    1    -22.87      0.00
   -2   -3    1    -33.01      0.00
   -1   -3    1     -3.41      0.00
    0   -3    1      1.23      0.00
    1   -3    1     -5.34      0.00
    2   -3    1    -11.68      0.00
    3   -3    1    -11.04      0.00
    4   -3    1     -5.64      0.00
    5   -3    1     -1.10      0.00
    6   -3    1      1.11      0.00
    7   -3    1     -2.33      0.00
    8   -3    1     -1.97      0.00
    9   -3    1     -0.90      0.00
   10   -3    1      0.91      0.00
   11   -3    1      0.23      0.00
   12   -3    1     -1.56      0.00
   13   -3    1     -0.19      0.00
   14   -3    1      0.15      0.00
   15   -3    1      0.17      0.00
  -16   -2    1      1.32      0.00
  -15   -2    1     -0.64      0.00
  -14   -2    1     -1.95      0.00
  -13   -2    1     -0.99      0.00
  -12   -2    1      0.35      0.00
  -11   -2    1      1.71      0.00
  -10   -2    1     -1.23      0.00
   -9   -2    1      0.55      0.00
   -8   -2    1      5.44      0.00
   -7   -2    1     11.07      0.00
   -6   -2    1      8.09      0.00
   -5   -2    1    -12.34      0.00
   -4   -2    1    -21.60      0.00
   -3   -2    1      0.92      0.00
   -2   -2    1     56.43      0.00
   -1   -2    1     52.72      0.00
    0   -2    1      5.97      0.00
    1   -2    1      6.43      0.00
    2   -2    1     15.49      0.00
    3   -2    1     21.23      0.00
    4   -2    1     11.99      0.00
    5   -2    1      3.37      0.00
    8   -2    1      2.88      0.00
    9   -2    1      1.57      0.00
   10   -2    1     -0.16      0.00
   11   -2    1     -1.32      0.00
   12   -2    1      0.67      0.00
   13   -2    1      1.59      0.00
   14   -2    1     -0.73      0.00
   15   -2    1     -0.94      0.00
  -16   -1    1      0.07      0.00
  -15   -1    1     -0.98      0.00
  -14   -1    1      1.26      0.00
  -13   -1    1      1.47      0.00
  -12   -1    1      0.62      0.00
  -11   -1    1     -1.42      0.00
  -10   -1    1     -0.37      0.00
   -9   -1    1      3.30      0.00
   -8   -1    1     -2.23      0.00
   -7   -1    1     -8.55      0.00
   -6   -1    1    -15.83      0.00
   -5   -1    1     -4.19      0.00
   -4   -1    1     21.56      0.00
   -3   -1    1     28.66      0.00
   -2   -1    1    -15.29      0.00
   -1   -1    1    -91.60      0.00
    0   -1    1    -62.37      0.00
    1   -1    1     -6.29      0.00
    2   -1    1     -6.40      0.00
    3   -1    1    -16.95      0.00
    4   -1    1    -21.47      0.00
    5   -1    1     -7.63      0.00
    6   -1    1      0.69      0.00
    7   -1    1      3.12      0.00
    8   -1    1      0.18      0.00
    9   -1    1     -2.82      0.00
   10   -1    1     -0.19      0.00
   11   -1    1      0.64      0.00
   13   -1    1     -1.55      0.00
   14   -1    1     -0.80      0.00
   15   -1    1      1.55      0.00
   16   -1    1      1.11      0.00
  -16    0    1     -1.45      0.00
  -15    0    1     -0.44      0.00
  -14    0    1      0.29      0.00
  -13    0    1     -1.97      0.00
  -12    0    1     -1.08      0.00
  -11    0    1      0.00      0.00
  -10    0    1      1.62      0.00
   -9    0    1     -3.14      0.00
   -8    0    1     -4.20      0.00
   -7    0    1      3.60      0.00
   -6    0    1     10.68      0.00
   -5    0    1     17.91      0.00
   -4    0    1     -5.20      0.00
   -3    0    1    -35.97      0.00
   -2    0    1    -43.01      0.00
   -1    0    1     28.90      0.00
    1    0    1     51.30      0.00
    2    0    1     -4.04      0.00
    3    0    1     -1.92      0.00
    4    0    1     14.91      0.00
    5    0    1     16.69      0.00
    6    0    1      1.00      0.00
    7    0    1     -4.40      0.00
    8    0    1     -3.61      0.00
    9    0    1      1.01      0.00
   10    0    1      1.90      0.00
   11    0    1     -0.63      0.00
   12    0    1      0.17      0.00
   13    0    1      0.18      0.00
   14    0    1      1.97      0.00
   15    0    1      0.23      0.00
   16    0    1     -1.05      0.00
  -15    1    1      1.51      0.00
  -14    1    1      0.51      0.00
  -13    1    1      0.90      0.00
  -12    1    1      2.32      0.00
  -11    1    1      0.44      0.00
  -10    1    1     -0.49      0.00
   -9    1    1     -0.21      0.00
   -8    1    1      6.08      0.00
   -7    1    1      3.09      0.00
   -6    1    1     -3.20      0.00
   -5    1    1    -12.23      0.00
   -4    1    1    -14.19      0.00
   -3    1    1     22.31      0.00
   -2    1    1     57.13      0.00
   -1    1    1     56.32      0.00
    0    1    1    -37.53      0.00
    1    1    1    -90.84      0.00
    2    1    1    -21.41      0.00
    3    1    1     17.34      0.00
    4    1    1      5.15      0.00
    5    1    1    -14.42      0.00
    6    1    1     -9.64      0.00
    7    1    1      4.02      0.00
    8    1    1      4.65      0.00
    9    1    1      1.95      0.00
   10    1    1     -2.21      0.00
   11    1    1     -0.70      0.00
   12    1    1      0.22      0.00
   13    1    1     -0.92      0.00
   14    1    1     -0.62      0.00
   15    1    1     -2.01      0.00
   16    1    1     -0.37      0.00
  -15    2    1      0.83      0.00
  -14    2    1     -1.19      0.00
  -13    2    1     -0.60      0.00
  -12    2    1     -1.90      0.00
  -11    2    1     -1.37      0.00
  -10    2    1      0.46      0.00
   -9    2    1      0.53      0.00
   -8    2    1     -1.52      0.00
   -7    2    1     -7.01      0.00
   -6    2    1     -2.16      0.00
   -5    2    1      2.08      0.00
   -4    2    1     12.72      0.00
   -3    2    1      2.14      0.00
   -2    2    1    -39.56      0.00
   -1    2    1    -66.88      0.00
    0    2    1    -49.98      0.00
    1    2    1     36.91      0.00
    2    2    1     51.49      0.00
    4    2    1    -18.86      0.00
    5    2    1     -0.80      0.00
    6    2    1     11.75      0.00
    7    2    1      2.52      0.00
    8    2    1     -5.11      0.00
    9    2    1     -2.56      0.00
   10    2    1      0.07      0.00
   11    2    1      2.52      0.00
   12    2    1     -0.44      0.00
   13    2    1      0.31      0.00
   14    2    1      0.42      0.00
   15    2    1      0.44      0.00
   16    2    1      1.67      0.00
  -15    3    1     -1.34      0.00
  -14    3    1     -1.10      0.00
  -13    3    1      0.63      0.00
  -12    3    1      0.70      0.00
  -11    3    1      1.72      0.00
  -10    3    1     -0.62      0.00
   -9    3    1     -1.17      0.00
   -8    3    1     -0.44      0.00
   -7    3    1      2.98      0.00
   -6    3    1      7.14      0.00
   -5    3    1      1.39      0.00
   -4    3    1     -2.36      0.00
   -3    3    1     -9.09      0.00
   -2    3    1     10.94      0.00
   -1    3    1     38.81      0.00
    0    3    1     49.81      0.00
    1    3    1     26.45      0.00
    2    3    1    -26.26      0.00
    3    3    1    -17.59      0.00
    4    3    1     12.14      0.00
    5    3    1     11.12      0.00
    6    3    1     -2.24      0.00
    7    3    1     -6.08      0.00
    8    3    1      2.31      0.00
    9    3    1      4.05      0.00
   10    3    1      0.89      0.00
   11    3    1     -1.28      0.00
   12    3    1     -1.58      0.00
   13    3    1      1.07      0.00
   14    3    1     -0.39      0.00
   15    3    1      0.72      0.00
   16    3    1     -0.22      0.00
  -15    4    1      0.29      0.00
  -14    4    1      1.36      0.00
  -13    4    1      1.33      0.00
  -12    4    1     -0.01      0.00
  -11    4    1     -0.48      0.00
  -10    4    1     -0.52      0.00
   -9    4    1      2.36      0.00
   -8    4    1      1.31      0.00
   -6    4    1     -4.54      0.00
   -5    4    1     -5.98      0.00
   -4    4    1      1.12      0.00
   -3    4    1      3.01      0.00
   -2    4    1      3.16      0.00
   -1    4    1    -11.72      0.00
    0    4    1    -18.46      0.00
    1    4    1    -20.50      0.00
    2    4    1     -5.82      0.00
    3    4    1     13.65      0.00
    4    4    1      3.13      0.00
    5    4    1     -8.26      0.00
    6    4    1     -4.82      0.00
    7    4    1      1.75      0.00
    8    4    1      1.10      0.00
    9    4    1     -4.44      0.00
   10    4    1     -2.46      0.00
   11    4    1      0.04      0.00
   12    4    1      1.59      0.00
   13    4    1      0.43      0.00
   14    4    1     -0.47      0.00
   15    4    1      0.26      0.00
   16    4    1     -1.15      0.00
  -14    5    1     -0.43      0.00
  -13    5    1     -1.76      0.00
  -12    5    1     -1.38      0.00
  -11    5    1     -0.31      0.00
  -10    5    1      0.07      0.00
   -9    5    1     -0.52      0.00
   -8    5    1     -2.84      0.00
   -7    5    1     -0.37      0.00
   -6    5    1      1.14      0.00
   -5    5    1      5.35      0.00
   -4    5    1      2.79      0.00
   -3    5    1     -4.16      0.00
   -2    5    1     -2.69      0.00
   -1    5    1     -0.73      0.00
    0    5    1      1.88      0.00
    1    5    1     -0.98      0.00
    2    5    1      1.25      0.00
    3    5    1     -1.92      0.00
    4    5    1     -5.13      0.00
    5    5    1      0.98      0.00
    6    5    1      5.13      0.00
    7    5    1      1.78      0.00
    8    5    1     -0.72      0.00
    9    5    1      1.56      0.00
   10    5    1      3.97      0.00
   11    5    1      0.66      0.00
   12    5    1     -0.56      0.00
   13    5    1     -1.44      0.00
   14    5    1     -0.14      0.00
   15    5    1     -0.63      0.00
   16    5    1     -0.16      0.00
  -14    6    1      0.94      0.00
  -13    6    1      1.19      0.00
  -12    6    1      1.93      0.00
  -11    6    1      0.52      0.00
  -10    6    1      0.09      0.00
   -9    6    1      0.12      0.00
   -8    6    1      0.73      0.00
   -7    6    1      1.95      0.00
   -6    6    1     -1.21      0.00
   -5    6    1     -2.06      0.00
   -4    6    1     -5.23      0.00
   -3    6    1      0.24      0.00
   -2    6    1      5.14      0.00
   -1    6    1      1.03      0.00
    0    6    1      0.66      0.00
    1    6    1      5.12      0.00
    2    6    1      8.11      0.00
    3    6    1      4.46      0.00
    4    6    1      0.56      0.00
    5    6    1      0.32      0.00
    6    6    1     -2.77      0.00
    7    6    1     -2.90      0.00
    8    6    1     -0.26      0.00
    9    6    1      0.01      0.00
   10    6    1     -2.16      0.00
   11    6    1     -2.08      0.00
   12    6    1      0.21      0.00
   13    6    1      0.70      0.00
   14    6    1      1.05      0.00
   15    6    1      0.18      0.00
   16    6    1      1.05      0.00
  -14    7    1     -0.84      0.00
  -13    7    1     -1.28      0.00
  -12    7    1     -1.47      0.00
  -11    7    1     -1.14      0.00
  -10    7    1      0.95      0.00
   -9    7    1      0.11      0.00
   -8    7    1     -0.16      0.00
   -7    7    1     -0.61      0.00
   -6    7    1     -0.63      0.00
   -5    7    1      2.13      0.00
   -4    7    1      2.76      0.00
   -3    7    1      5.20      0.00
   -2    7    1     -1.37      0.00
   -1    7    1     -2.98      0.00
    0    7    1      2.77      0.00
    1    7    1      0.71      0.00
    2    7    1     -6.16      0.00
    3    7    1     -8.86      0.00
    4    7    1     -2.96      0.00
    5    7    1      2.47      0.00
    6    7    1      0.76      0.00
    7    7    1      2.01      0.00
    8    7    1      0.55      0.00
    9    7    1      0.08      0.00
   10    7    1      0.38      0.00
   11    7    1      1.79      0.00
   12    7    1      0.88      0.00
   13    7    1     -0.05      0.00
   14    7    1     -0.73      0.00
   15    7    1     -0.40      0.00
   16    7    1     -0.02      0.00
  -12    8    1      0.76      0.00
  -11    8    1      1.03      0.00
  -10    8    1      0.32      0.00
   -9    8    1     -1.56      0.00
   -8    8    1      0.36      0.00
   -7    8    1      0.37      0.00
   -6    8    1      0.70      0.00
   -5    8    1     -0.43      0.00
   -4    8    1     -2.22      0.00
   -3    8    1     -3.58      0.00
   -2    8    1     -4.91      0.00
   -1    8    1      0.82      0.00
    0    8    1     -1.21      0.00
    1    8    1     -6.20      0.00
    2    8    1     -1.46      0.00
    3    8    1      6.02      0.00
    4    8    1      7.66      0.00
    5    8    1     -0.75      0.00
    6    8    1     -2.53      0.00
    7    8    1      0.46      0.00
    8    8    1     -0.02      0.00
    9    8    1      0.34      0.00
   10    8    1     -0.46      0.00
   11    8    1     -0.53      0.00
   12    8    1     -1.25      0.00
   13    8    1     -0.41      0.00
   14    8    1      0.11      0.00
   15    8    1      0.84      0.00
   16    8    1     -0.09      0.00
  -12    9    1     -0.12      0.00
  -11    9    1      0.01      0.00
  -10    9    1     -1.00      0.00
   -9    9    1     -0.47      0.00
   -8    9    1      0.97      0.00
   -7    9    1     -0.89      0.00
   -6    9    1     -0.49      0.00
   -5    9    1     -0.51      0.00
   -4    9    1      1.18      0.00
   -3    9    1      1.78      0.00
   -2    9    1      3.88      0.00
   -1    9    1      3.89      0.00
    0    9    1      0.48      0.00
    1    9    1      3.75      0.00
    2    9    1      5.49      0.00
    3    9    1      0.53      0.00
    4    9    1     -5.44      0.00
    5    9    1     -4.45      0.00
    6    9    1      2.99      0.00
    7    9    1      1.06      0.00
    8    9    1     -0.74      0.00
    9    9    1     -0.82      0.00
   10    9    1      0.31      0.00
   11    9    1      0.64      0.00
   12    9    1      0.35      0.00
   13    9    1      0.38      0.00
   14    9    1     -0.03      0.00
   15    9    1     -0.57      0.00
   16    9    1     -0.88      0.00
  -12   10    1     -0.22      0.00
  -11   10    1      0.13      0.00
  -10   10    1     -0.13      0.00
   -9   10    1      1.39      0.00
   -8   10    1      0.74      0.00
   -7   10    1     -0.41      0.00
   -6   10    1      0.50      0.00
   -5   10    1      0.15      0.00
   -4   10    1     -0.21      0.00
   -3   10    1     -1.00      0.00
   -2   10    1     -0.89      0.00
   -1   10    1     -3.35      0.00
    0   10    1     -2.62      0.00
    1   10    1     -1.08      0.00
    2   10    1     -2.88      0.00
    3   10    1     -2.62      0.00
    4   10    1      0.02      0.00
    5   10    1      3.91      0.00
    6   10    1      1.10      0.00
    7   10    1     -2.79      0.00
    8   10    1     -0.73      0.00
    9   10    1      0.21      0.00
   10   10    1      0.36      0.00
   11   10    1     -1.19      0.00
   12   10    1     -0.32      0.00
   13   10    1      0.21      0.00
   14   10    1      0.23      0.00
   15   10    1      0.18      0.00
  -12   11    1      0.42      0.00
  -11   11    1     -0.02      0.00
  -10   11    1     -0.59      0.00
   -9   11    1      0.26      0.00
   -8   11    1     -0.86      0.00
   -7   11    1     -0.25      0.00
   -6   11    1      0.54      0.00
   -5   11    1      0.50      0.00
   -4   11    1      0.16      0.00
   -3   11    1      0.46      0.00
   -2   11    1     -0.23      0.00
   -1   11    1      0.12      0.00
    0   11    1      2.20      0.00
    1   11    1      1.24      0.00
    2   11    1      0.81      0.00
    3   11    1      1.41      0.00
    4   11    1      1.09      0.00
    5   11    1     -0.29      0.00
    6   11    1     -2.32      0.00
    7   11    1      0.48      0.00
    8   11    1      1.36      0.00
    9   11    1      0.76      0.00
   10   11    1     -0.23      0.00
   11   11    1      0.49      0.00
   12   11    1      1.12      0.00
   13   11    1     -0.27      0.00
   14   11    1     -0.40      0.00
   15   11    1     -0.05      0.00
  -11   12    1     -1.05      0.00
  -10   12    1      0.32      0.00
   -9   12    1      0.30      0.00
   -8   12    1     -1.19      0.00
   -7   12    1     -0.39      0.00
   -6   12    1     -0.21      0.00
   -5   12    1     -0.92      0.00
   -4   12    1     -0.84      0.00
   -3   12    1      0.15      0.00
   -2   12    1     -0.10      0.00
   -1   12    1      1.09      0.00
    0   12    1      0.26      0.00
    1   12    1     -0.64      0.00
    2   12    1     -0.20      0.00
    3   12    1     -0.93      0.00
    4   12    1     -1.20      0.00
    5   12    1     -0.50      0.00
    6   12    1      0.81      0.00
    7   12    1      0.91      0.00
    8   12    1     -0.20      0.00
    9   12    1     -0.09      0.00
   10   12    1     -0.30      0.00
   11   12    1      0.36      0.00
   12   12    1     -0.80      0.00
   13   12    1     -0.39      0.00
   14   12    1      0.42      0.00
   15   12    1      0.18      0.00
   -9   13    1     -0.06      0.00
   -8   13    1      0.79      0.00
   -7   13    1      1.80      0.00
   -6   13    1      0.88      0.00
   -5   13    1      0.35      0.00
   -4   13    1      1.18      0.00
   -3   13    1      0.15      0.00
   -2   13    1     -0.34      0.00
   -1   13    1      0.18      0.00
    0   13    1     -0.82      0.00
    1   13    1     -0.48      0.00
    2   13    1     -0.21      0.00
    3   13    1      0.14      0.00
    4   13    1      1.31      0.00
    5   13    1      1.14      0.00
    6   13    1     -0.08      0.00
    7   13    1     -0.72      0.00
    8   13    1     -0.14      0.00
    9   13    1     -0.66      0.00
   10   13    1     -0.13      0.00
   11   13    1     -0.10      0.00
   12   13    1     -0.22      0.00
   13   13    1      0.50      0.00
   14   13    1     -0.02      0.00
  -10   14    1     -0.25      0.00
   -9   14    1     -0.83      0.00
   -8   14    1     -0.53      0.00
   -7   14    1     -1.11      0.00
   -6   14    1     -1.14      0.00
   -5   14    1     -0.84      0.00
   -4   14    1     -0.94      0.00
   -3   14    1     -1.10      0.00
   -2   14    1      0.53      0.00
   -1   14    1     -0.34      0.00
    0   14    1     -0.71      0.00
    1   14    1      0.24      0.00
    2   14    1      0.25      0.00
    3   14    1     -0.07      0.00
    4   14    1     -0.19      0.00
    5   14    1     -0.91      0.00
    6   14    1     -0.61      0.00
    7   14    1      0.15      0.00
    8   14    1      0.11      0.00
    9   14    1      0.31      0.00
   10   14    1      0.64      0.00
   11   14    1     -0.35      0.00
   12   14    1      0.23      0.00
   13   14    1      0.15      0.00
   14   14    1     -0.09      0.00
   -9   15    1     -0.28      0.00
   -8   15    1      0.28      0.00
   -7   15    1      0.67      0.00
   -6   15    1      0.28      0.00
   -5   15    1      0.43      0.00
   -4   15    1      1.29      0.00
   -3   15    1      1.81      0.00
   -2   15    1      0.61      0.00
   -1   15    1     -0.35      0.00
    0   15    1      1.09      0.00
    1   15    1      0.80      0.00
    2   15    1     -0.01      0.00
    3   15    1      0.12      0.00
    4   15    1     -0.10      0.00
    5   15    1     -0.58      0.00
    6   15    1     -0.11      0.00
    7   15    1      0.12      0.00
    8   15    1      0.28      0.00
    9   15    1      0.10      0.00
   10   15    1     -0.56      0.00
   11   15    1      0.30      0.00
   12   15    1      0.69      0.00
   -8   16    1      0.33      0.00
   -7   16    1     -0.16      0.00
   -6   16    1     -0.37      0.00
   -5   16    1      0.28      0.00
   -4   16    1     -0.49      0.00
   -3   16    1     -1.74      0.00
   -2   16    1     -1.92      0.00
   -1   16    1      0.05      0.00
    0   16    1     -0.22      0.00
    1   16    1     -1.07      0.00
    2   16    1     -0.32      0.00
    3   16    1      0.26      0.00
    4   16    1      0.35      0.00
    5   16    1      1.26      0.00
    6   16    1      1.26      0.00
    7   16    1      0.84      0.00
    8   16    1      0.03      0.00
    9   16    1     -0.45      0.00
   10   16    1      0.34      0.00
   11   16    1      0.18      0.00
   12   16    1     -1.17      0.00
   -7   17    1      0.24      0.00
   -6   17    1      0.44      0.00
   -5   17    1      0.21      0.00
   -4   17    1     -0.08      0.00
   -3   17    1      0.44      0.00
   -2   17    1      1.44      0.00
   -1   17    1      1.07      0.00
    0   17    1     -0.42      0.00
    1   17    1      0.63      0.00
    2   17    1      0.57      0.00
    3   17    1     -0.38      0.00
    4   17    1     -0.65      0.00
    5   17    1     -1.32      0.00
    6   17    1     -1.77      0.00
    7   17    1     -0.83      0.00
    8   17    1     -0.82      0.00
    9   17    1      0.00      0.00
   10   17    1     -0.16      0.00
   11   17    1     -0.75      0.00
   12   17    1      0.52      0.00
   -5   18    1     -0.79      0.00
   -4   18    1     -0.15      0.00
   -3   18    1     -0.07      0.00
   -2   18    1      0.15      0.00
   -1   18    1     -0.62      0.00
    0   18    1     -0.09      0.00
    1   18    1      0.15      0.00
    2   18    1     -0.76      0.00
    3   18    1      0.07      0.00
    4   18    1      0.74      0.00
    5   18    1      0.49      0.00
    6   18    1      1.70      0.00
    7   18    1      0.84      0.00
    8   18    1     -0.19      0.00
    9   18    1      0.33      0.00
   10   18    1      0.11      0.00
   -4   19    1      0.85      0.00
   -3   19    1      0.05      0.00
   -2   19    1     -0.04      0.00
   -1   19    1     -0.73      0.00
    0   19    1     -0.09      0.00
    1   19    1     -0.14      0.00
    2   19    1      0.37      0.00
    3   19    1      0.58      0.00
    4   19    1     -0.46      0.00
    5   19    1     -0.22      0.00
    6   19    1     -0.04      0.00
    7   19    1     -1.44      0.00
    8   19    1      0.38      0.00
    9   19    1      0.63      0.00
   -1   20    1      0.14      0.00
    0   20    1      0.77      0.00
    1   20    1      0.22      0.00
    2   20    1     -0.08      0.00
    3   20    1     -0.41      0.00
    4   20    1     -0.46      0.00
    5   20    1      0.34      0.00
    6   20    1     -0.56      0.00
    7   20    1      0.05      0.00
   -6  -19    2     -0.68      0.00
   -5  -19    2     -0.60      0.00
   -4  -19    2     -0.92      0.00
   -3  -19    2      0.04      0.00
   -2  -19    2      1.14      0.00
   -1  -19    2      0.29      0.00
    0  -19    2     -0.38      0.00
    1  -19    2     -0.04      0.00
    2  -19    2      1.73      0.00
   -8  -18    2     -0.13      0.00
   -7  -18    2     -0.16      0.00
   -6  -18    2     -0.04      0.00
   -5  -18    2      0.56      0.00
   -4  -18    2      0.41      0.00
   -3  -18    2      0.97      0.00
   -2  -18    2     -0.45      0.00
   -1  -18    2     -0.06      0.00
    0  -18    2      0.27      0.00
    1  -18    2      0.49      0.00
    2  -18    2      0.49      0.00
    3  -18    2     -0.86      0.00
    4  -18    2      0.46      0.00
  -10  -17    2      0.52      0.00
   -9  -17    2      0.01      0.00
   -8  -17    2      0.04      0.00
   -7  -17    2      0.47      0.00
   -6  -17    2      1.29      0.00
   -5  -17    2      0.18      0.00
   -4  -17    2      0.01      0.00
   -3  -17    2      0.17      0.00
   -2  -17    2     -0.36      0.00
   -1  -17    2      0.26      0.00
    0  -17    2     -1.36      0.00
    1  -17    2     -0.66      0.00
    2  -17    2     -1.00      0.00
    3  -17    2     -1.39      0.00
    4  -17    2     -0.13      0.00
    5  -17    2     -1.18      0.00
    6  -17    2     -0.91      0.00
  -11  -16    2      0.96      0.00
  -10  -16    2     -0.48      0.00
   -9  -16    2     -0.33      0.00
   -8  -16    2      0.31      0.00
   -7  -16    2      0.11      0.00
   -6  -16    2     -1.08      0.00
   -5  -16    2     -1.71      0.00
   -4  -16    2      0.07      0.00
   -3  -16    2     -0.56      0.00
   -2  -16    2     -0.36      0.00
   -1  -16    2     -0.19      0.00
    0  -16    2      0.40      0.00
    1  -16    2      2.05      0.00
    2  -16    2      0.68      0.00
    3  -16    2      1.39      0.00
    4  -16    2      1.86      0.00
    5  -16    2      0.76      0.00
    6  -16    2      1.25      0.00
    7  -16    2      0.27      0.00
  -12  -15    2      0.79      0.00
  -11  -15    2     -0.54      0.00
  -10  -15    2     -0.21      0.00
   -9  -15    2      0.77      0.00
   -8  -15    2     -0.02      0.00
   -7  -15    2     -0.09      0.00
   -6  -15    2      0.25      0.00
   -5  -15    2      1.34      0.00
   -4  -15    2      1.16      0.00
   -3  -15    2     -0.38      0.00
   -2  -15    2      0.43      0.00
   -1  -15    2      0.09      0.00
    0  -15    2      0.40      0.00
    1  -15    2     -0.90      0.00
    2  -15    2     -1.66      0.00
    3  -15    2     -0.32      0.00
    4  -15    2     -1.44      0.00
    5  -15    2     -1.58      0.00
    6  -15    2     -0.78      0.00
    7  -15    2     -0.43      0.00
    8  -15    2      0.23      0.00
  -12  -14    2     -0.26      0.00
  -11  -14    2     -0.31      0.00
  -10  -14    2      0.17      0.00
   -9  -14    2     -0.70      0.00
   -8  -14    2     -0.36      0.00
   -7  -14    2      0.27      0.00
   -6  -14    2     -0.41      0.00
   -5  -14    2     -0.49      0.00
   -4  -14    2     -0.83      0.00
   -3  -14    2     -0.24      0.00
   -2  -14    2      0.45      0.00
   -1  -14    2      0.06      0.00
    0  -14    2     -0.05      0.00
    1  -14    2     -0.51      0.00
    2  -14    2      0.68      0.00
    3  -14    2      0.81      0.00
    4  -14    2      0.37      0.00
    5  -14    2      1.31      0.00
    6  -14    2      0.78      0.00
    7  -14    2      0.58      0.00
    8  -14    2     -0.30      0.00
    9  -14    2     -0.38      0.00
  -13  -13    2     -0.04      0.00
  -12  -13    2     -0.55      0.00
  -11  -13    2     -0.16      0.00
  -10  -13    2      0.04      0.00
   -9  -13    2      0.69      0.00
   -8  -13    2      0.94      0.00
   -7  -13    2     -0.22      0.00
   -6  -13    2     -0.29      0.00
   -5  -13    2      0.61      0.00
   -4  -13    2      0.18      0.00
   -3  -13    2     -0.01      0.00
   -2  -13    2     -0.19      0.00
   -1  -13    2     -0.33      0.00
    0  -13    2     -0.41      0.00
    1  -13    2      0.47      0.00
    2  -13    2      0.74      0.00
    3  -13    2     -0.36      0.00
    4  -13    2     -0.69      0.00
    5  -13    2     -0.84      0.00
    6  -13    2     -0.66      0.00
    7  -13    2     -0.36      0.00
    8  -13    2     -0.78      0.00
    9  -13    2      0.45      0.00
   10  -13    2      0.78      0.00
  -14  -12    2      0.58      0.00
  -13  -12    2     -0.46      0.00
  -12  -12    2     -0.05      0.00
  -11  -12    2      0.76      0.00
  -10  -12    2      0.59      0.00
   -9  -12    2     -0.19      0.00
   -8  -12    2     -1.17      0.00
   -7  -12    2     -0.37      0.00
   -6  -12    2      0.35      0.00
   -5  -12    2      0.26      0.00
   -4  -12    2     -0.08      0.00
   -3  -12    2      0.45      0.00
   -2  -12    2      0.36      0.00
   -1  -12    2      0.04      0.00
    0  -12    2      0.47      0.00
    1  -12    2      0.49      0.00
    2  -12    2     -0.83      0.00
    3  -12    2     -0.41      0.00
    4  -12    2      0.87      0.00
    5  -12    2      0.72      0.00
    6  -12    2      0.45      0.00
    7  -12    2     -0.25      0.00
    8  -12    2      0.73      0.00
    9  -12    2      0.85      0.00
   10  -12    2     -0.28      0.00
   11  -12    2     -1.20      0.00
  -14  -11    2     -0.90      0.00
  -13  -11    2     -0.04      0.00
  -12  -11    2      1.26      0.00
  -11  -11    2     -0.01      0.00
  -10  -11    2     -0.85      0.00
   -9  -11    2     -0.69      0.00
   -8  -11    2      0.58      0.00
   -7  -11    2      0.19      0.00
   -6  -11    2     -0.50      0.00
   -5  -11    2      0.10      0.00
   -4  -11    2     -0.46      0.00
   -3  -11    2     -1.20      0.00
   -2  -11    2     -1.00      0.00
   -1  -11    2     -0.35      0.00
    0  -11    2     -0.22      0.00
    1  -11    2     -0.91      0.00
    2  -11    2     -0.47      0.00
    3  -11    2      0.42      0.00
    4  -11    2     -0.68      0.00
    5  -11    2     -1.13      0.00
    6  -11    2      0.36      0.00
    7  -11    2      0.64      0.00
    8  -11    2      0.61      0.00
    9  -11    2     -0.94      0.00
   10  -11    2     -0.52      0.00
   11  -11    2     -0.18      0.00
   12  -11    2      1.43      0.00
  -14  -10    2     -0.11      0.00
  -13  -10    2      0.60      0.00
  -12  -10    2     -1.10      0.00
  -11  -10    2     -1.14      0.00
  -10  -10    2      0.31      0.00
   -9  -10    2      0.58      0.00
   -8  -10    2      0.20      0.00
   -7  -10    2     -0.27      0.00
   -6  -10    2      1.89      0.00
   -5  -10    2      0.69      0.00
   -4  -10    2     -1.18      0.00
   -3  -10    2      0.44      0.00
   -2  -10    2      2.51      0.00
   -1  -10    2      1.78      0.00
    0  -10    2      1.14      0.00
    1  -10    2      1.07      0.00
    2  -10    2      1.11      0.00
    3  -10    2      0.80      0.00
    4  -10    2      0.36      0.00
    5  -10    2      1.19      0.00
    6  -10    2      0.22      0.00
    7  -10    2     -1.51      0.00
    8  -10    2     -1.16      0.00
    9  -10    2     -0.42      0.00
   10  -10    2      0.70      0.00
   11  -10    2      0.51      0.00
   12  -10    2      0.35      0.00
  -15   -9    2      0.86      0.00
  -14   -9    2      0.75      0.00
  -13   -9    2      0.00      0.00
  -12   -9    2     -0.07      0.00
  -11   -9    2      0.98      0.00
  -10   -9    2     -0.07      0.00
   -9   -9    2     -0.28      0.00
   -8   -9    2     -0.42      0.00
   -7   -9    2      0.36      0.00
   -6   -9    2     -1.18      0.00
   -5   -9    2     -3.50      0.00
   -4   -9    2      0.22      0.00
   -3   -9    2      3.55      0.00
   -2   -9    2      0.73      0.00
   -1   -9    2     -3.58      0.00
    0   -9    2     -3.33      0.00
    1   -9    2     -2.50      0.00
    2   -9    2     -1.70      0.00
    3   -9    2     -1.17      0.00
    4   -9    2     -1.49      0.00
    5   -9    2     -0.36      0.00
    6   -9    2     -0.82      0.00
    7   -9    2      0.53      0.00
    8   -9    2      1.51      0.00
    9   -9    2      1.07      0.00
   10   -9    2      0.00      0.00
   11   -9    2     -0.60      0.00
   12   -9    2     -0.53      0.00
   13   -9    2      0.15      0.00
  -15   -8    2     -0.18      0.00
  -14   -8    2      0.23      0.00
  -13   -8    2     -0.45      0.00
  -12   -8    2      0.14      0.00
  -11   -8    2      0.07      0.00
  -10   -8    2      0.00      0.00
   -9   -8    2      0.60      0.00
   -8   -8    2      0.50      0.00
   -7   -8    2      0.56      0.00
   -6   -8    2     -0.61      0.00
   -5   -8    2      3.37      0.00
   -4   -8    2      3.82      0.00
   -3   -8    2     -2.42      0.00
   -2   -8    2     -7.49      0.00
   -1   -8    2     -2.15      0.00
    0   -8    2      4.96      0.00
    1   -8    2      4.40      0.00
    2   -8    2      2.83      0.00
    3   -8    2      1.73      0.00
    4   -8    2      1.70      0.00
    5   -8    2      1.92      0.00
    6   -8    2     -0.18      0.00
    7   -8    2      0.71      0.00
    8   -8    2     -0.53      0.00
    9   -8    2     -1.23      0.00
   10   -8    2     -0.98      0.00
   11   -8    2      0.16      0.00
   12   -8    2      0.21      0.00
   13   -8    2     -0.10      0.00
  -15   -7    2      0.16      0.00
  -14   -7    2     -0.65      0.00
  -13   -7    2     -0.50      0.00
  -12   -7    2      0.64      0.00
  -11   -7    2     -0.24      0.00
  -10   -7    2      0.06      0.00
   -9   -7    2     -0.39      0.00
   -8   -7    2     -0.52      0.00
   -7   -7    2     -1.71      0.00
   -6   -7    2     -0.03      0.00
   -5   -7    2     -0.35      0.00
   -4   -7    2     -5.19      0.00
   -3   -7    2     -2.08      0.00
   -2   -7    2      6.18      0.00
   -1   -7    2     10.82      0.00
    0   -7    2      1.67      0.00
    1   -7    2     -5.98      0.00
    2   -7    2     -3.23      0.00
    3   -7    2     -2.07      0.00
    4   -7    2     -1.73      0.00
    5   -7    2     -2.60      0.00
    6   -7    2     -1.65      0.00
    7   -7    2      0.45      0.00
    8   -7    2     -0.70      0.00
    9   -7    2      0.62      0.00
   10   -7    2      1.20      0.00
   11   -7    2      1.10      0.00
   12   -7    2      0.48      0.00
   13   -7    2      0.63      0.00
   14   -7    2      0.83      0.00
  -15   -6    2      0.70      0.00
  -14   -6    2     -0.12      0.00
  -13   -6    2      0.69      0.00
  -12   -6    2     -0.37      0.00
  -11   -6    2     -0.75      0.00
  -10   -6    2      0.12      0.00
   -9   -6    2      0.33      0.00
   -8   -6    2      0.75      0.00
   -7   -6    2      1.30      0.00
   -6   -6    2      3.19      0.00
   -5   -6    2     -0.05      0.00
   -4   -6    2      3.13      0.00
   -3   -6    2      4.48      0.00
   -2   -6    2     -1.64      0.00
   -1   -6    2     -9.30      0.00
    0   -6    2    -10.30      0.00
    1   -6    2      0.90      0.00
    2   -6    2      5.31      0.00
    3   -6    2      0.56      0.00
    4   -6    2      1.52      0.00
    5   -6    2      1.96      0.00
    6   -6    2      3.18      0.00
    7   -6    2      0.67      0.00
    8   -6    2     -0.66      0.00
    9   -6    2      0.30      0.00
   10   -6    2     -0.57      0.00
   11   -6    2     -0.93      0.00
   12   -6    2     -1.36      0.00
   13   -6    2     -1.09      0.00
   14   -6    2     -0.97      0.00
  -15   -5    2     -0.56      0.00
  -14   -5    2     -0.48      0.00
  -13   -5    2      0.46      0.00
  -12   -5    2     -0.06      0.00
  -11   -5    2      1.21      0.00
  -10   -5    2      0.24      0.00
   -9   -5    2     -1.09      0.00
   -8   -5    2     -2.29      0.00
   -7   -5    2     -0.87      0.00
   -6   -5    2     -2.85      0.00
   -5   -5    2     -4.83      0.00
   -4   -5    2     -3.16      0.00
   -3   -5    2     -5.71      0.00
   -2   -5    2     -1.27      0.00
   -1   -5    2      3.58      0.00
    0   -5    2      7.14      0.00
    1   -5    2      4.53      0.00
    2   -5    2     -4.34      0.00
    3   -5    2     -2.99      0.00
    4   -5    2      1.58      0.00
    5   -5    2     -1.54      0.00
    6   -5    2     -2.36      0.00
    7   -5    2     -2.99      0.00
    8   -5    2      0.70      0.00
    9   -5    2      0.88      0.00
   10   -5    2     -0.17      0.00
   11   -5    2      0.03      0.00
   12   -5    2      0.52      0.00
   13   -5    2      1.24      0.00
   14   -5    2      0.52      0.00
   15   -5    2      0.63      0.00
  -16   -4    2     -1.80      0.00
  -15   -4    2     -1.79      0.00
  -14   -4    2      0.44      0.00
  -13   -4    2     -0.08      0.00
  -12   -4    2     -0.20      0.00
  -11   -4    2     -0.71      0.00
  -10   -4    2     -0.91      0.00
   -9   -4    2      1.54      0.00
   -8   -4    2      3.67      0.00
   -7   -4    2      3.17      0.00
   -6   -4    2     -0.93      0.00
   -5   -4    2      3.66      0.00
   -4   -4    2      8.00      0.00
   -3   -4    2      9.85      0.00
   -2   -4    2      4.63      0.00
   -1   -4    2     -1.88      0.00
    0   -4    2      0.71      0.00
    1   -4    2      3.37      0.00
    2   -4    2      5.33      0.00
    3   -4    2      6.97      0.00
    4   -4    2     -0.22      0.00
    5   -4    2     -2.17      0.00
    6   -4    2      1.82      0.00
    7   -4    2      2.92      0.00
    8   -4    2      2.08      0.00
    9   -4    2     -1.76      0.00
   10   -4    2     -0.83      0.00
   11   -4    2      0.26      0.00
   12   -4    2      0.16      0.00
   13   -4    2     -0.38      0.00
   14   -4    2     -0.52      0.00
   15   -4    2      0.40      0.00
  -16   -3    2      1.36      0.00
  -15   -3    2      2.59      0.00
  -14   -3    2      1.65      0.00
  -13   -3    2     -0.32      0.00
  -12   -3    2     -0.37      0.00
  -11   -3    2      0.08      0.00
  -10   -3    2      1.20      0.00
   -9   -3    2     -0.99      0.00
   -8   -3    2     -4.18      0.00
   -7   -3    2     -5.91      0.00
   -6   -3    2     -0.25      0.00
   -5   -3    2      5.11      0.00
   -4   -3    2     -2.84      0.00
   -3   -3    2    -14.94      0.00
   -2   -3    2    -14.39      0.00
   -1   -3    2      4.87      0.00
    0   -3    2      4.82      0.00
    1   -3    2    -11.59      0.00
    2   -3    2    -18.85      0.00
    3   -3    2    -13.83      0.00
    4   -3    2     -6.27      0.00
    5   -3    2      3.04      0.00
    6   -3    2      1.35      0.00
    7   -3    2     -2.13      0.00
    8   -3    2     -3.28      0.00
    9   -3    2     -0.68      0.00
   10   -3    2      2.43      0.00
   11   -3    2      0.88      0.00
   12   -3    2     -0.04      0.00
   13   -3    2      0.12      0.00
   14   -3    2      0.38      0.00
   15   -3    2      0.03      0.00
  -16   -2    2     -0.78      0.00
  -15   -2    2     -1.33      0.00
  -14   -2    2     -2.09      0.00
  -13   -2    2     -0.86      0.00
  -12   -2    2      0.61      0.00
  -11   -2    2      0.57      0.00
  -10   -2    2     -1.35      0.00
   -9   -2    2     -1.02      0.00
   -8   -2    2      3.24      0.00
   -7   -2    2      7.33      0.00
   -6   -2    2      6.53      0.00
   -5   -2    2     -6.05      0.00
   -4   -2    2    -11.36      0.00
   -3   -2    2      2.16      0.00
   -2   -2    2     23.15      0.00
   -1   -2    2      5.50      0.00
    0   -2    2    -24.92      0.00
    1   -2    2     -7.48      0.00
    2   -2    2     23.85      0.00
    3   -2    2     28.60      0.00
    4   -2    2     14.48      0.00
    5   -2    2      2.06      0.00
    6   -2    2     -4.17      0.00
    8   -2    2      2.33      0.00
    9   -2    2      2.78      0.00
   10   -2    2     -1.07      0.00
   11   -2    2     -2.84      0.00
   12   -2    2     -0.78      0.00
   13   -2    2      0.10      0.00
   14   -2    2     -0.08      0.00
   15   -2    2     -0.32      0.00
   16   -2    2     -0.24      0.00
  -16   -1    2      0.38      0.00
  -15   -1    2     -0.27      0.00
  -14   -1    2      0.42      0.00
  -13   -1    2      1.18      0.00
  -12   -1    2      0.38      0.00
  -11   -1    2     -0.50      0.00
  -10   -1    2      1.05      0.00
   -9   -1    2      3.79      0.00
   -8   -1    2      0.94      0.00
   -7   -1    2     -5.12      0.00
   -6   -1    2    -11.21      0.00
   -5   -1    2     -3.50      0.00
   -4   -1    2     15.11      0.00
   -3   -1    2     19.98      0.00
   -2   -1    2     -0.87      0.00
   -1   -1    2    -21.13      0.00
    0   -1    2     19.75      0.00
    1   -1    2     44.96      0.00
    2   -1    2      7.32      0.00
    3   -1    2    -29.03      0.00
    4   -1    2    -25.75      0.00
    5   -1    2     -8.19      0.00
    8   -1    2     -0.21      0.00
    9   -1    2     -2.51      0.00
   10   -1    2     -1.26      0.00
   11   -1    2      2.19      0.00
   12   -1    2      2.18      0.00
   13   -1    2     -0.22      0.00
   14   -1    2     -0.86      0.00
   15   -1    2     -0.43      0.00
   16   -1    2      0.20      0.00
  -15    0    2      0.61      0.00
  -14    0    2      1.32      0.00
  -13    0    2     -0.22      0.00
  -12    0    2     -1.06      0.00
  -11    0    2     -0.49      0.00
  -10    0    2     -0.17      0.00
   -9    0    2     -4.19      0.00
   -8    0    2     -6.16      0.00
   -7    0    2     -1.16      0.00
   -6    0    2      7.13      0.00
   -5    0    2     12.39      0.00
   -4    0    2     -5.18      0.00
   -3    0    2    -25.90      0.00
   -2    0    2    -32.66      0.00
   -1    0    2     -6.47      0.00
    0    0    2      4.87      0.00
    1    0    2    -43.41      0.00
    2    0    2    -50.51      0.00
    3    0    2     -4.61      0.00
    4    0    2     25.11      0.00
    5    0    2     16.59      0.00
    6    0    2      1.08      0.00
    8    0    2     -3.20      0.00
    9    0    2      1.19      0.00
   10    0    2      2.24      0.00
   11    0    2     -0.25      0.00
   12    0    2     -1.52      0.00
   13    0    2     -0.50      0.00
   14    0    2      1.41      0.00
   15    0    2      1.43      0.00
   16    0    2      0.74      0.00
  -15    1    2     -0.17      0.00
  -14    1    2     -1.14      0.00
  -13    1    2     -0.86      0.00
  -12    1    2      0.95      0.00
  -11    1    2      1.24      0.00
  -10    1    2      0.09      0.00
   -9    1    2      1.21      0.00
   -8    1    2      7.18      0.00
   -7    1    2      6.71      0.00
   -6    1    2      1.48      0.00
   -5    1    2     -7.73      0.00
   -4    1    2     -8.19      0.00
   -3    1    2     14.43      0.00
   -2    1    2     35.88      0.00
   -1    1    2     46.39      0.00
    0    1    2     15.41      0.00
    1    1    2     10.27      0.00
    2    1    2     47.95      0.00
    3    1    2     41.81      0.00
    4    1    2      0.79      0.00
    5    1    2    -19.32      0.00
    6    1    2     -9.27      0.00
    7    1    2      3.86      0.00
    8    1    2      6.05      0.00
    9    1    2      1.11      0.00
   10    1    2     -2.29      0.00
   11    1    2     -1.08      0.00
   12    1    2      0.51      0.00
   13    1    2      0.03      0.00
   14    1    2     -0.54      0.00
   15    1    2     -1.54      0.00
   16    1    2     -1.04      0.00
  -15    2    2      0.99      0.00
  -14    2    2      0.48      0.00
  -13    2    2      0.50      0.00
  -12    2    2     -0.31      0.00
  -11    2    2     -1.06      0.00
  -10    2    2     -0.43      0.00
   -9    2    2      0.76      0.00
   -8    2    2     -2.56      0.00
   -7    2    2     -7.94      0.00
   -6    2    2     -5.71      0.00
   -5    2    2     -2.86      0.00
   -4    2    2      6.73      0.00
   -3    2    2      3.78      0.00
   -2    2    2    -16.43      0.00
   -1    2    2    -39.28      0.00
    0    2    2    -46.63      0.00
    1    2    2    -13.03      0.00
    2    2    2    -13.08      0.00
    3    2    2    -38.17      0.00
    4    2    2    -27.64      0.00
    5    2    2      4.52      0.00
    6    2    2     15.07      0.00
    7    2    2      3.41      0.00
    8    2    2     -6.13      0.00
   10    2    2      0.84      0.00
   11    2    2      2.10      0.00
   12    2    2     -0.28      0.00
   13    2    2      0.02      0.00
   14    2    2      0.23      0.00
   15    2    2      0.23      0.00
   16    2    2      0.64      0.00
  -15    3    2     -0.20      0.00
  -14    3    2     -1.38      0.00
  -13    3    2     -0.29      0.00
  -12    3    2      0.22      0.00
  -11    3    2      0.49      0.00
  -10    3    2     -0.09      0.00
   -9    3    2     -0.80      0.00
   -8    3    2     -1.04      0.00
   -7    3    2      3.31      0.00
   -6    3    2      6.69      0.00
   -5    3    2      5.26      0.00
   -4    3    2      3.76      0.00
   -3    3    2     -6.68      0.00
   -2    3    2     -3.58      0.00
   -1    3    2      9.88      0.00
    0    3    2     28.44      0.00
    1    3    2     26.19      0.00
    2    3    2      2.60      0.00
    3    3    2     10.40      0.00
    5    3    2     12.93      0.00
    6    3    2     -8.13      0.00
    7    3    2     -9.15      0.00
    8    3    2      2.23      0.00
    9    3    2      5.48      0.00
   10    3    2      1.00      0.00
   11    3    2     -1.25      0.00
   12    3    2     -0.86      0.00
   13    3    2      0.90      0.00
   14    3    2     -0.22      0.00
   15    3    2      0.57      0.00
   16    3    2      0.29      0.00
  -15    4    2     -1.42      0.00
  -14    4    2      0.36      0.00
  -13    4    2      1.65      0.00
  -12    4    2      0.33      0.00
  -11    4    2     -0.25      0.00
  -10    4    2      0.10      0.00
   -9    4    2      1.11      0.00
   -8    4    2      1.25      0.00
   -7    4    2      0.92      0.00
   -6    4    2     -3.27      0.00
   -5    4    2     -5.19      0.00
   -4    4    2     -4.34      0.00
   -3    4    2     -2.45      0.00
   -2    4    2      5.51      0.00
   -1    4    2      5.11      0.00
    0    4    2      1.13      0.00
    1    4    2     -7.67      0.00
    2    4    2     -3.57      0.00
    3    4    2      1.61      0.00
    4    4    2     -7.91      0.00
    5    4    2    -13.23      0.00
    6    4    2     -2.00      0.00
    7    4    2      6.67      0.00
    8    4    2      2.32      0.00
    9    4    2     -5.25      0.00
   10    4    2     -3.23      0.00
   11    4    2     -0.06      0.00
   12    4    2      0.93      0.00
   13    4    2     -0.21      0.00
   14    4    2     -0.51      0.00
   15    4    2      0.22      0.00
   16    4    2     -0.81      0.00
  -14    5    2      0.97      0.00
  -13    5    2     -0.97      0.00
  -12    5    2     -1.72      0.00
  -11    5    2     -0.25      0.00
  -10    5    2      0.29      0.00
   -9    5    2     -0.06      0.00
   -8    5    2     -1.21      0.00
   -7    5    2     -1.14      0.00
   -6    5    2     -0.75      0.00
   -5    5    2      3.18      0.00
   -4    5    2      3.23      0.00
   -3    5    2      2.06      0.00
   -2    5    2      2.94      0.00
   -1    5    2     -0.63      0.00
    0    5    2     -6.36      0.00
    1    5    2     -9.24      0.00
    2    5    2     -5.68      0.00
    3    5    2     -3.09      0.00
    4    5    2      0.21      0.00
    5    5    2      4.48      0.00
    6    5    2      4.20      0.00
    7    5    2     -2.28      0.00
    8    5    2     -3.26      0.00
    9    5    2      1.61      0.00
   10    5    2      4.69      0.00
   11    5    2      1.04      0.00
   12    5    2     -0.27      0.00
   13    5    2     -0.59      0.00
   14    5    2      0.56      0.00
   15    5    2     -0.51      0.00
   16    5    2     -0.49      0.00
  -14    6    2      0.09      0.00
  -13    6    2     -0.13      0.00
  -12    6    2      1.13      0.00
  -11    6    2      0.60      0.00
  -10    6    2     -0.44      0.00
   -9    6    2     -0.73      0.00
   -8    6    2     -0.32      0.00
   -7    6    2      1.20      0.00
   -6    6    2      0.77      0.00
   -5    6    2      0.24      0.00
   -4    6    2     -3.08      0.00
   -3    6    2     -1.25      0.00
   -2    6    2     -1.87      0.00
   -1    6    2     -7.23      0.00
    0    6    2     -3.47      0.00
    1    6    2      6.58      0.00
    2    6    2      9.33      0.00
    3    6    2      5.60      0.00
    4    6    2      0.10      0.00
    5    6    2     -0.36      0.00
    6    6    2     -1.64      0.00
    7    6    2      0.05      0.00
    8    6    2      2.54      0.00
    9    6    2      1.32      0.00
   10    6    2     -2.46      0.00
   11    6    2     -2.45      0.00
   12    6    2      0.12      0.00
   13    6    2      0.39      0.00
   14    6    2      0.11      0.00
   15    6    2     -0.30      0.00
   16    6    2      1.25      0.00
  -14    7    2      0.26      0.00
  -13    7    2     -0.54      0.00
  -12    7    2     -0.07      0.00
  -11    7    2     -0.05      0.00
  -10    7    2      1.22      0.00
   -9    7    2      0.75      0.00
   -8    7    2      0.68      0.00
   -7    7    2     -0.14      0.00
   -6    7    2     -1.17      0.00
   -5    7    2     -0.16      0.00
   -4    7    2      0.48      0.00
   -3    7    2      3.18      0.00
   -2    7    2      1.11      0.00
   -1    7    2      4.39      0.00
    0    7    2     10.24      0.00
    1    7    2      3.62      0.00
    2    7    2     -4.99      0.00
    3    7    2     -6.17      0.00
    4    7    2     -1.75      0.00
    5    7    2      1.28      0.00
    6    7    2     -0.86      0.00
    7    7    2      0.28      0.00
    8    7    2     -1.56      0.00
    9    7    2     -1.61      0.00
   10    7    2     -0.31      0.00
   11    7    2      1.98      0.00
   12    7    2      0.83      0.00
   13    7    2     -0.16      0.00
   14    7    2     -0.37      0.00
   15    7    2      0.29      0.00
   16    7    2     -0.01      0.00
  -13    8    2     -0.19      0.00
  -12    8    2      0.28      0.00
  -11    8    2     -0.42      0.00
  -10    8    2     -1.06      0.00
   -9    8    2     -1.86      0.00
   -8    8    2      0.01      0.00
   -7    8    2      0.03      0.00
   -6    8    2      0.91      0.00
   -5    8    2      0.61      0.00
   -4    8    2     -0.18      0.00
   -3    8    2     -1.10      0.00
   -2    8    2     -3.22      0.00
   -1    8    2     -1.59      0.00
    0    8    2     -5.84      0.00
    1    8    2     -9.40      0.00
    2    8    2     -2.44      0.00
    3    8    2      4.02      0.00
    4    8    2      5.16      0.00
    5    8    2     -0.80      0.00
    6    8    2     -0.84      0.00
    7    8    2      1.32      0.00
    8    8    2      1.16      0.00
    9    8    2      1.48      0.00
   10    8    2      0.34      0.00
   11    8    2     -0.27      0.00
   12    8    2     -1.17      0.00
   13    8    2     -0.33      0.00
   14    8    2      0.17      0.00
   15    8    2      0.40      0.00
   16    8    2     -0.46      0.00
  -13    9    2      1.16      0.00
  -12    9    2      0.15      0.00
  -11    9    2      0.36      0.00
  -10    9    2      0.45      0.00
   -9    9    2      0.97      0.00
   -8    9    2      1.25      0.00
   -7    9    2     -0.62      0.00
   -6    9    2     -0.36      0.00
   -5    9    2     -0.94      0.00
   -4    9    2     -0.02      0.00
   -3    9    2     -0.17      0.00
   -2    9    2      1.00      0.00
   -1    9    2      1.87      0.00
    0    9    2      0.93      0.00
    1    9    2      5.26      0.00
    2    9    2      6.76      0.00
    3    9    2      1.17      0.00
    4    9    2     -4.70      0.00
    5    9    2     -3.46      0.00
    6    9    2      3.09      0.00
    7    9    2      0.55      0.00
    8    9    2     -1.48      0.00
    9    9    2     -1.91      0.00
   10    9    2     -0.14      0.00
   11    9    2      0.41      0.00
   12    9    2      0.27      0.00
   13    9    2      0.40      0.00
   14    9    2      0.00      0.00
   15    9    2     -0.47      0.00
   16    9    2     -0.22      0.00
  -12   10    2     -1.02      0.00
  -11   10    2     -0.25      0.00
  -10   10    2     -0.70      0.00
   -9   10    2      0.04      0.00
   -8   10    2     -0.64      0.00
   -7   10    2     -0.93      0.00
   -6   10    2      0.21      0.00
   -5   10    2      0.26      0.00
   -4   10    2      0.53      0.00
   -3   10    2      0.26      0.00
   -2   10    2      1.05      0.00
   -1   10    2      0.10      0.00
    0   10    2      0.04      0.00
    1   10    2     -0.38      0.00
    2   10    2     -3.60      0.00
    3   10    2     -3.44      0.00
    4   10    2      0.28      0.00
    5   10    2      4.09      0.00
    6   10    2     -0.17      0.00
    7   10    2     -3.44      0.00
    8   10    2     -0.23      0.00
    9   10    2      1.37      0.00
   10   10    2      1.08      0.00
   11   10    2     -1.11      0.00
   12   10    2     -0.57      0.00
   13   10    2      0.02      0.00
   14   10    2      0.13      0.00
   15   10    2      0.18      0.00
   16   10    2      0.28      0.00
  -12   11    2      0.60      0.00
  -11   11    2      1.26      0.00
   -9   11    2      0.81      0.00
   -8   11    2      0.08      0.00
   -7   11    2      0.90      0.00
   -6   11    2      0.90      0.00
   -5   11    2      0.08      0.00
   -4   11    2     -0.37      0.00
   -3   11    2     -0.36      0.00
   -2   11    2     -1.13      0.00
   -1   11    2     -1.77      0.00
    0   11    2     -0.96      0.00
    1   11    2     -0.49      0.00
    2   11    2      0.34      0.00
    3   11    2      1.19      0.00
    4   11    2      0.68      0.00
    5   11    2     -0.90      0.00
    6   11    2     -1.85      0.00
    7   11    2      1.65      0.00
    8   11    2      1.31      0.00
    9   11    2     -0.07      0.00
   10   11    2     -1.03      0.00
   11   11    2      0.32      0.00
   12   11    2      1.63      0.00
   13   11    2      0.46      0.00
   14   11    2     -0.30      0.00
   15   11    2     -0.14      0.00
  -11   12    2     -2.10      0.00
  -10   12    2     -1.58      0.00
   -9   12    2     -0.40      0.00
   -7   12    2     -0.72      0.00
   -6   12    2     -0.66      0.00
   -5   12    2     -0.16      0.00
   -4   12    2      0.34      0.00
   -3   12    2      0.41      0.00
   -2   12    2      0.32      0.00
   -1   12    2      1.42      0.00
    0   12    2      1.50      0.00
    1   12    2      0.60      0.00
    2   12    2     -0.02      0.00
    3   12    2     -0.04      0.00
    4   12    2      0.37      0.00
    5   12    2      0.31      0.00
    6   12    2      0.83      0.00
    7   12    2      0.42      0.00
    8   12    2     -0.22      0.00
    9   12    2      0.55      0.00
   10   12    2      0.39      0.00
   11   12    2      0.53      0.00
   12   12    2     -1.30      0.00
   13   12    2     -1.45      0.00
   14   12    2     -0.04      0.00
   15   12    2      0.36      0.00
  -10   13    2      3.13      0.00
   -9   13    2      1.13      0.00
   -8   13    2      0.18      0.00
   -7   13    2      1.18      0.00
   -6   13    2      0.63      0.00
   -5   13    2     -0.46      0.00
   -4   13    2     -0.58      0.00
   -3   13    2     -0.49      0.00
   -2   13    2      0.06      0.00
   -1   13    2      0.17      0.00
    0   13    2     -0.49      0.00
    1   13    2     -0.52      0.00
    2   13    2      0.20      0.00
    3   13    2      0.27      0.00
    4   13    2      0.06      0.00
    5   13    2     -0.34      0.00
    6   13    2     -0.56      0.00
    7   13    2     -0.75      0.00
    8   13    2     -0.23      0.00
    9   13    2     -1.10      0.00
   10   13    2     -0.86      0.00
   11   13    2     -0.59      0.00
   12   13    2      0.22      0.00
   13   13    2      1.54      0.00
   14   13    2      0.85      0.00
   15   13    2     -0.30      0.00
  -10   14    2     -1.01      0.00
   -9   14    2     -2.23      0.00
   -8   14    2     -0.10      0.00
   -7   14    2     -0.03      0.00
   -6   14    2     -0.74      0.00
   -5   14    2      0.25      0.00
   -4   14    2      0.90      0.00
   -3   14    2      0.28      0.00
   -2   14    2      0.07      0.00
   -1   14    2     -0.68      0.00
    0   14    2     -1.02      0.00
    1   14    2     -0.50      0.00
    2   14    2     -0.23      0.00
    3   14    2     -0.67      0.00
    4   14    2     -0.30      0.00
    5   14    2     -0.37      0.00
    6   14    2      0.29      0.00
    7   14    2      0.84      0.00
    8   14    2      0.40      0.00
    9   14    2      0.39      0.00
   10   14    2      0.95      0.00
   11   14    2      0.47      0.00
   12   14    2      0.36      0.00
   13   14    2     -0.79      0.00
   14   14    2     -1.29      0.00
   -9   15    2      0.05      0.00
   -8   15    2      0.38      0.00
   -7   15    2     -0.30      0.00
   -6   15    2     -0.01      0.00
   -5   15    2     -0.15      0.00
   -4   15    2     -0.69      0.00
   -3   15    2     -0.04      0.00
   -2   15    2      0.29      0.00
   -1   15    2      0.17      0.00
    0   15    2      0.81      0.00
    1   15    2      1.22      0.00
    2   15    2      0.35      0.00
    3   15    2      0.47      0.00
    4   15    2      0.44      0.00
    5   15    2      0.07      0.00
    6   15    2      0.06      0.00
    7   15    2     -0.74      0.00
    8   15    2     -0.51      0.00
    9   15    2     -0.02      0.00
   10   15    2     -0.42      0.00
   11   15    2     -0.13      0.00
   12   15    2     -0.11      0.00
   13   15    2      0.15      0.00
   -8   16    2      1.16      0.00
   -7   16    2      0.34      0.00
   -6   16    2     -0.06      0.00
   -5   16    2      0.23      0.00
   -4   16    2      0.92      0.00
   -3   16    2      0.36      0.00
   -2   16    2     -0.78      0.00
   -1   16    2     -0.25      0.00
    0   16    2      0.10      0.00
    1   16    2     -0.33      0.00
    2   16    2     -0.42      0.00
    3   16    2      0.30      0.00
    4   16    2     -0.22      0.00
    5   16    2      0.45      0.00
    6   16    2      0.18      0.00
    7   16    2      0.58      0.00
    8   16    2      0.78      0.00
    9   16    2     -0.12      0.00
   10   16    2      0.17      0.00
   11   16    2      0.16      0.00
   12   16    2     -0.48      0.00
   -7   17    2     -1.08      0.00
   -6   17    2      0.10      0.00
   -5   17    2      0.25      0.00
   -4   17    2     -0.54      0.00
   -3   17    2     -1.23      0.00
   -2   17    2      0.09      0.00
   -1   17    2      0.71      0.00
    0   17    2     -0.23      0.00
    1   17    2     -0.59      0.00
    2   17    2     -0.12      0.00
    3   17    2     -0.35      0.00
    4   17    2     -0.41      0.00
    5   17    2     -0.47      0.00
    6   17    2     -0.81      0.00
    7   17    2      0.19      0.00
    8   17    2     -0.79      0.00
    9   17    2     -0.35      0.00
   10   17    2      0.05      0.00
   11   17    2     -0.63      0.00
   12   17    2      0.24      0.00
   -5   18    2     -0.43      0.00
   -4   18    2     -0.03      0.00
   -3   18    2      0.67      0.00
   -2   18    2      1.02      0.00
   -1   18    2     -0.33      0.00
    0   18    2     -0.12      0.00
    1   18    2      0.61      0.00
    2   18    2      0.55      0.00
    3   18    2      0.04      0.00
    4   18    2      0.52      0.00
    5   18    2      0.15      0.00
    6   18    2      1.04      0.00
    7   18    2      0.04      0.00
    8   18    2     -0.68      0.00
    9   18    2      0.55      0.00
   10   18    2      0.09      0.00
   11   18    2      0.66      0.00
   -4   19    2      0.30      0.00
   -3   19    2     -0.15      0.00
   -2   19    2     -0.44      0.00
   -1   19    2     -0.39      0.00
    0   19    2      0.18      0.00
    1   19    2     -0.35      0.00
    2   19    2     -0.34      0.00
    3   19    2      0.19      0.00
    4   19    2     -0.15      0.00
    5   19    2     -0.42      0.00
    6   19    2     -0.16      0.00
    7   19    2     -1.22      0.00
    8   19    2      0.63      0.00
    9   19    2      0.53      0.00
   10   19    2     -0.18      0.00
   -2   20    2     -0.01      0.00
   -1   20    2     -0.10      0.00
    0   20    2     -0.11      0.00
    1   20    2      0.21      0.00
    2   20    2      0.16      0.00
    3   20    2     -0.40      0.00
    4   20    2     -0.50      0.00
    5   20    2      0.80      0.00
    6   20    2      0.14      0.00
    7   20    2      0.56      0.00
    8   20    2      1.20      0.00
    2   21    2     -0.21      0.00
    3   21    2      0.27      0.00
    4   21    2      0.61      0.00
    5   21    2     -0.03      0.00
   -5  -19    3     -1.16      0.00
   -4  -19    3     -0.69      0.00
   -3  -19    3      0.26      0.00
   -2  -19    3      1.13      0.00
   -1  -19    3      0.27      0.00
    0  -19    3     -0.62      0.00
   -7  -18    3      0.43      0.00
   -6  -18    3      0.38      0.00
   -5  -18    3      1.03      0.00
   -4  -18    3      0.83      0.00
   -3  -18    3      0.80      0.00
   -2  -18    3     -0.65      0.00
   -1  -18    3     -0.85      0.00
    0  -18    3     -0.15      0.00
    1  -18    3      0.48      0.00
    2  -18    3      0.26      0.00
    3  -18    3     -0.84      0.00
   -9  -17    3     -0.58      0.00
   -8  -17    3     -0.19      0.00
   -7  -17    3      0.17      0.00
   -6  -17    3      0.47      0.00
   -5  -17    3     -0.30      0.00
   -4  -17    3     -0.42      0.00
   -3  -17    3     -0.14      0.00
   -2  -17    3     -0.30      0.00
   -1  -17    3      0.87      0.00
    0  -17    3      0.14      0.00
    1  -17    3      0.21      0.00
    2  -17    3     -0.43      0.00
    3  -17    3     -0.91      0.00
    4  -17    3      0.36      0.00
    5  -17    3     -1.13      0.00
  -10  -16    3     -0.79      0.00
   -9  -16    3     -0.25      0.00
   -8  -16    3      0.50      0.00
   -7  -16    3      0.00      0.00
   -6  -16    3     -0.93      0.00
   -5  -16    3     -0.98      0.00
   -4  -16    3      0.62      0.00
   -3  -16    3     -0.17      0.00
   -2  -16    3     -0.35      0.00
   -1  -16    3     -0.40      0.00
    0  -16    3     -0.84      0.00
    1  -16    3      0.22      0.00
    2  -16    3     -0.67      0.00
    3  -16    3      0.47      0.00
    4  -16    3      1.05      0.00
    5  -16    3      0.00      0.00
    6  -16    3      1.23      0.00
    7  -16    3     -0.40      0.00
  -11  -15    3     -0.72      0.00
  -10  -15    3      0.00      0.00
   -9  -15    3      1.19      0.00
   -8  -15    3      0.30      0.00
   -7  -15    3     -0.08      0.00
   -6  -15    3      0.56      0.00
   -5  -15    3      1.54      0.00
   -4  -15    3      0.61      0.00
   -3  -15    3     -1.12      0.00
   -2  -15    3      0.22      0.00
   -1  -15    3      0.43      0.00
    0  -15    3      1.10      0.00
    1  -15    3      0.82      0.00
    2  -15    3     -0.13      0.00
    3  -15    3      1.10      0.00
    4  -15    3     -0.46      0.00
    5  -15    3     -0.85      0.00
    6  -15    3     -0.72      0.00
    7  -15    3     -0.57      0.00
    8  -15    3      1.22      0.00
  -12  -14    3      0.08      0.00
  -11  -14    3      0.17      0.00
  -10  -14    3      0.60      0.00
   -9  -14    3     -0.66      0.00
   -8  -14    3     -0.84      0.00
   -7  -14    3     -0.15      0.00
   -6  -14    3     -0.56      0.00
   -5  -14    3     -1.20      0.00
   -4  -14    3     -1.46      0.00
   -3  -14    3      0.20      0.00
   -2  -14    3      1.40      0.00
   -1  -14    3      0.05      0.00
    0  -14    3     -0.74      0.00
    1  -14    3     -1.65      0.00
    2  -14    3     -0.51      0.00
    3  -14    3      0.04      0.00
    4  -14    3     -1.04      0.00
    5  -14    3      0.67      0.00
    6  -14    3      0.95      0.00
    7  -14    3      0.86      0.00
    8  -14    3     -0.97      0.00
    9  -14    3     -1.39      0.00
  -13  -13    3     -0.08      0.00
  -12  -13    3     -0.86      0.00
  -11  -13    3     -0.55      0.00
  -10  -13    3     -0.63      0.00
   -9  -13    3     -0.11      0.00
   -8  -13    3      0.50      0.00
   -7  -13    3      0.10      0.00
   -6  -13    3      0.09      0.00
   -5  -13    3      1.09      0.00
   -4  -13    3      1.26      0.00
   -3  -13    3      0.56      0.00
   -2  -13    3     -1.06      0.00
   -1  -13    3     -1.46      0.00
    0  -13    3     -0.05      0.00
    1  -13    3      1.23      0.00
    2  -13    3      1.43      0.00
    3  -13    3     -0.07      0.00
    4  -13    3     -0.02      0.00
    5  -13    3      0.23      0.00
    6  -13    3     -0.87      0.00
    7  -13    3     -0.75      0.00
    8  -13    3      0.26      0.00
    9  -13    3      1.86      0.00
   10  -13    3      1.05      0.00
  -13  -12    3     -0.99      0.00
  -12  -12    3     -0.03      0.00
  -11  -12    3      0.70      0.00
  -10  -12    3      0.82      0.00
   -9  -12    3      0.62      0.00
   -8  -12    3     -0.10      0.00
   -7  -12    3      0.00      0.00
   -6  -12    3     -0.07      0.00
   -5  -12    3     -0.22      0.00
   -4  -12    3     -0.96      0.00
   -3  -12    3     -0.53      0.00
   -2  -12    3      0.74      0.00
   -1  -12    3      1.69      0.00
    0  -12    3      1.45      0.00
    1  -12    3      0.10      0.00
    2  -12    3     -0.94      0.00
    3  -12    3     -0.59      0.00
    4  -12    3      0.35      0.00
    5  -12    3      0.13      0.00
    6  -12    3      0.36      0.00
    7  -12    3      0.10      0.00
    8  -12    3      0.02      0.00
    9  -12    3     -1.27      0.00
   10  -12    3     -1.35      0.00
   11  -12    3     -1.04      0.00
  -14  -11    3     -0.15      0.00
  -13  -11    3      0.74      0.00
  -12  -11    3      1.47      0.00
  -11  -11    3      0.51      0.00
  -10  -11    3     -0.31      0.00
   -9  -11    3     -1.00      0.00
   -8  -11    3     -0.33      0.00
   -7  -11    3     -0.31      0.00
   -6  -11    3     -0.08      0.00
   -5  -11    3      0.76      0.00
   -4  -11    3      0.14      0.00
   -3  -11    3      0.02      0.00
   -2  -11    3     -0.46      0.00
   -1  -11    3     -1.67      0.00
    0  -11    3     -1.83      0.00
    1  -11    3     -1.55      0.00
    2  -11    3     -0.67      0.00
    3  -11    3      0.08      0.00
    4  -11    3     -0.21      0.00
    5  -11    3     -0.37      0.00
    6  -11    3     -0.08      0.00
    7  -11    3      0.35      0.00
    8  -11    3      0.90      0.00
    9  -11    3      0.31      0.00
   10  -11    3      1.26      0.00
   11  -11    3      0.54      0.00
   12  -11    3      1.03      0.00
  -14  -10    3     -0.45      0.00
  -13  -10    3      0.33      0.00
  -12  -10    3     -1.23      0.00
  -11  -10    3     -1.75      0.00
  -10  -10    3     -0.84      0.00
   -9  -10    3      0.19      0.00
   -8  -10    3      0.73      0.00
   -7  -10    3      0.20      0.00
   -6  -10    3      1.36      0.00
   -5  -10    3     -0.41      0.00
   -4  -10    3     -2.01      0.00
   -3  -10    3      0.00      0.00
   -2  -10    3      1.15      0.00
   -1  -10    3      1.15      0.00
    0  -10    3      1.84      0.00
    1  -10    3      1.47      0.00
    2  -10    3      1.51      0.00
    3  -10    3      1.29      0.00
    4  -10    3      0.68      0.00
    5  -10    3      0.95      0.00
    6  -10    3      0.33      0.00
    7  -10    3     -0.22      0.00
    8  -10    3     -1.19      0.00
    9  -10    3     -0.64      0.00
   10  -10    3     -0.18      0.00
   11  -10    3     -0.65      0.00
   12  -10    3     -0.11      0.00
  -14   -9    3      0.96      0.00
  -13   -9    3     -0.57      0.00
  -12   -9    3     -0.49      0.00
  -11   -9    3      1.31      0.00
  -10   -9    3      1.00      0.00
   -9   -9    3      0.63      0.00
   -8   -9    3     -0.09      0.00
   -7   -9    3      0.00      0.00
   -6   -9    3     -1.21      0.00
   -5   -9    3     -2.47      0.00
   -4   -9    3      1.80      0.00
   -3   -9    3      4.28      0.00
   -2   -9    3      0.42      0.00
   -1   -9    3     -1.83      0.00
    0   -9    3     -1.41      0.00
    1   -9    3     -1.42      0.00
    2   -9    3     -0.62      0.00
    3   -9    3     -1.26      0.00
    4   -9    3     -1.84      0.00
    5   -9    3     -1.23      0.00
    6   -9    3     -1.39      0.00
    7   -9    3     -0.27      0.00
    8   -9    3      0.10      0.00
    9   -9    3      0.89      0.00
   10   -9    3     -0.36      0.00
   11   -9    3     -0.20      0.00
   12   -9    3     -0.23      0.00
   13   -9    3      0.01      0.00
  -15   -8    3     -0.54      0.00
  -14   -8    3     -0.23      0.00
  -13   -8    3      0.39      0.00
  -12   -8    3      1.25      0.00
  -11   -8    3      0.17      0.00
  -10   -8    3     -0.52      0.00
   -9   -8    3     -0.07      0.00
   -8   -8    3     -0.42      0.00
   -7   -8    3     -0.10      0.00
   -6   -8    3      0.27      0.00
   -5   -8    3      3.60      0.00
   -4   -8    3      2.91      0.00
   -3   -8    3     -4.00      0.00
   -2   -8    3     -7.32      0.00
   -1   -8    3     -1.28      0.00
    0   -8    3      2.18      0.00
    1   -8    3      1.26      0.00
    2   -8    3      0.41      0.00
    3   -8    3     -0.41      0.00
    4   -8    3      1.60      0.00
    5   -8    3      2.23      0.00
    6   -8    3      1.17      0.00
    7   -8    3      1.19      0.00
    8   -8    3      0.39      0.00
    9   -8    3      0.34      0.00
   10   -8    3     -0.05      0.00
   11   -8    3      1.17      0.00
   12   -8    3      1.01      0.00
   13   -8    3      0.63      0.00
  -15   -7    3      0.12      0.00
  -14   -7    3      0.03      0.00
  -13   -7    3     -0.67      0.00
  -12   -7    3     -0.40      0.00
  -11   -7    3     -0.68      0.00
  -10   -7    3      0.32      0.00
   -9   -7    3      0.18      0.00
   -8   -7    3      0.42      0.00
   -7   -7    3     -0.19      0.00
   -6   -7    3     -0.20      0.00
   -5   -7    3     -2.55      0.00
   -4   -7    3     -6.44      0.00
   -3   -7    3     -2.75      0.00
   -2   -7    3      6.46      0.00
   -1   -7    3      9.64      0.00
    0   -7    3      0.98      0.00
    1   -7    3     -2.77      0.00
    2   -7    3     -0.13      0.00
    3   -7    3      1.05      0.00
    4   -7    3      0.77      0.00
    5   -7    3     -2.57      0.00
    6   -7    3     -1.62      0.00
    7   -7    3     -0.47      0.00
    8   -7    3     -0.67      0.00
    9   -7    3     -0.49      0.00
   10   -7    3     -0.65      0.00
   11   -7    3     -0.79      0.00
   12   -7    3     -1.63      0.00
   13   -7    3     -1.29      0.00
   14   -7    3      0.11      0.00
  -15   -6    3      0.57      0.00
  -14   -6    3     -0.82      0.00
  -13   -6    3      0.11      0.00
  -12   -6    3     -0.31      0.00
  -11   -6    3     -0.32      0.00
  -10   -6    3      0.05      0.00
   -9   -6    3     -0.81      0.00
   -8   -6    3     -1.09      0.00
   -7   -6    3     -0.40      0.00
   -6   -6    3      1.95      0.00
   -5   -6    3      1.55      0.00
   -4   -6    3      6.84      0.00
   -3   -6    3      8.41      0.00
   -2   -6    3      1.44      0.00
   -1   -6    3     -8.48      0.00
    0   -6    3     -8.99      0.00
    1   -6    3      1.64      0.00
    2   -6    3      2.56      0.00
    3   -6    3     -2.15      0.00
    4   -6    3     -2.02      0.00
    5   -6    3     -0.12      0.00
    6   -6    3      2.98      0.00
    7   -6    3      0.08      0.00
    8   -6    3     -0.04      0.00
    9   -6    3      0.19      0.00
   10   -6    3      0.62      0.00
   11   -6    3      1.32      0.00
   12   -6    3      1.39      0.00
   13   -6    3      1.21      0.00
   14   -6    3      0.32      0.00
  -15   -5    3     -0.37      0.00
  -14   -5    3     -0.04      0.00
  -13   -5    3      1.19      0.00
  -12   -5    3      0.59      0.00
  -11   -5    3      1.27      0.00
  -10   -5    3     -0.23      0.00
   -9   -5    3      0.03      0.00
   -8   -5    3      0.82      0.00
   -7   -5    3      1.67      0.00
   -6   -5    3     -1.71      0.00
   -5   -5    3     -4.48      0.00
   -4   -5    3     -5.56      0.00
   -3   -5    3    -11.47      0.00
   -2   -5    3     -7.11      0.00
   -1   -5    3      1.19      0.00
    0   -5    3      7.79      0.00
    1   -5    3      4.54      0.00
    2   -5    3     -4.63      0.00
    3   -5    3     -0.10      0.00
    4   -5    3      3.95      0.00
    5   -5    3      1.72      0.00
    6   -5    3     -1.13      0.00
    7   -5    3     -2.44      0.00
    8   -5    3      1.21      0.00
    9   -5    3      0.26      0.00
   10   -5    3      0.18      0.00
   11   -5    3     -1.10      0.00
   12   -5    3     -1.92      0.00
   13   -5    3     -0.88      0.00
   14   -5    3     -0.19      0.00
   15   -5    3      0.56      0.00
  -15   -4    3     -1.55      0.00
  -14   -4    3      0.75      0.00
  -13   -4    3     -0.26      0.00
  -12   -4    3     -0.88      0.00
  -11   -4    3     -1.07      0.00
  -10   -4    3     -0.59      0.00
   -9   -4    3      1.19      0.00
   -8   -4    3      0.20      0.00
   -7   -4    3     -0.69      0.00
   -6   -4    3     -2.00      0.00
   -5   -4    3      4.44      0.00
   -4   -4    3      8.04      0.00
   -3   -4    3     11.10      0.00
   -2   -4    3     10.24      0.00
   -1   -4    3      0.33      0.00
    0   -4    3     -2.61      0.00
    1   -4    3     -2.76      0.00
    2   -4    3      1.46      0.00
    3   -4    3      5.39      0.00
    4   -4    3     -3.29      0.00
    5   -4    3     -3.50      0.00
    6   -4    3     -0.52      0.00
    7   -4    3      2.46      0.00
    8   -4    3      1.30      0.00
    9   -4    3     -2.01      0.00
   10   -4    3     -0.70      0.00
   11   -4    3     -0.49      0.00
   12   -4    3      1.13      0.00
   13   -4    3      1.02      0.00
   14   -4    3     -0.29      0.00
   15   -4    3     -0.18      0.00
  -15   -3    3      2.15      0.00
  -14   -3    3      0.85      0.00
  -13   -3    3     -1.04      0.00
  -12   -3    3      0.04      0.00
  -11   -3    3      0.37      0.00
  -10   -3    3      1.38      0.00
   -9   -3    3     -0.32      0.00
   -8   -3    3     -1.06      0.00
   -7   -3    3      0.00      0.00
   -6   -3    3      2.81      0.00
   -5   -3    3      3.58      0.00
   -4   -3    3     -6.00      0.00
   -3   -3    3    -11.32      0.00
   -2   -3    3     -9.57      0.00
   -1   -3    3      4.34      0.00
    0   -3    3     11.73      0.00
    1   -3    3      0.90      0.00
    2   -3    3     -4.52      0.00
    3   -3    3     -6.41      0.00
    4   -3    3     -3.80      0.00
    5   -3    3      4.92      0.00
    6   -3    3      1.38      0.00
    7   -3    3     -0.57      0.00
    8   -3    3     -3.03      0.00
    9   -3    3      0.31      0.00
   10   -3    3      2.52      0.00
   11   -3    3      1.24      0.00
   12   -3    3      0.95      0.00
   13   -3    3     -0.08      0.00
   14   -3    3      0.61      0.00
   15   -3    3      0.61      0.00
  -15   -2    3     -1.64      0.00
  -14   -2    3     -1.24      0.00
  -13   -2    3      0.01      0.00
  -12   -2    3      0.76      0.00
  -11   -2    3     -0.10      0.00
  -10   -2    3     -1.25      0.00
   -9   -2    3     -2.22      0.00
   -8   -2    3      0.35      0.00
   -7   -2    3      0.25      0.00
   -6   -2    3     -1.58      0.00
   -5   -2    3     -7.48      0.00
   -4   -2    3     -6.13      0.00
   -3   -2    3      5.67      0.00
   -2   -2    3      9.81      0.00
   -1   -2    3     -7.58      0.00
    0   -2    3    -32.71      0.00
    1   -2    3    -25.44      0.00
    2   -2    3      3.36      0.00
    3   -2    3     10.38      0.00
    4   -2    3      8.42      0.00
    5   -2    3      0.62      0.00
    6   -2    3     -4.15      0.00
    7   -2    3      0.24      0.00
    8   -2    3      0.89      0.00
    9   -2    3      2.46      0.00
   10   -2    3     -1.57      0.00
   11   -2    3     -2.33      0.00
   12   -2    3     -1.39      0.00
   13   -2    3     -1.20      0.00
   14   -2    3     -0.68      0.00
   15   -2    3     -0.98      0.00
   16   -2    3     -0.12      0.00
  -15   -1    3      0.48      0.00
  -14   -1    3      0.07      0.00
  -13   -1    3      0.32      0.00
  -12   -1    3     -0.06      0.00
  -11   -1    3      0.28      0.00
  -10   -1    3      1.51      0.00
   -9   -1    3      3.30      0.00
   -8   -1    3      3.03      0.00
   -7   -1    3      0.14      0.00
   -6   -1    3     -0.11      0.00
   -5   -1    3      4.31      0.00
   -4   -1    3     12.52      0.00
   -3   -1    3      8.76      0.00
   -2   -1    3     -4.87      0.00
   -1   -1    3     -1.13      0.00
    0   -1    3     37.15      0.00
    1   -1    3     62.61      0.00
    2   -1    3     31.87      0.00
    3   -1    3     -8.84      0.00
    4   -1    3    -11.64      0.00
    5   -1    3     -5.84      0.00
    6   -1    3      2.96      0.00
    8   -1    3     -0.46      0.00
    9   -1    3     -1.06      0.00
   10   -1    3     -1.68      0.00
   11   -1    3      1.55      0.00
   12   -1    3      1.40      0.00
   13   -1    3      0.96      0.00
   14   -1    3      0.59      0.00
   15   -1    3      0.07      0.00
   16   -1    3      0.11      0.00
  -15    0    3      1.28      0.00
  -14    0    3      0.91      0.00
  -13    0    3      0.80      0.00
  -12    0    3     -0.14      0.00
  -11    0    3     -0.40      0.00
  -10    0    3     -1.39      0.00
   -9    0    3     -2.97      0.00
   -8    0    3     -4.49      0.00
   -7    0    3     -3.65      0.00
   -6    0    3      0.15      0.00
   -5    0    3      1.00      0.00
   -4    0    3     -8.14      0.00
   -3    0    3    -15.86      0.00
   -2    0    3     -8.22      0.00
   -1    0    3      6.17      0.00
    0    0    3    -12.42      0.00
    1    0    3    -62.65      0.00
    2    0    3    -74.03      0.00
    3    0    3    -24.22      0.00
    4    0    3     12.10      0.00
    5    0    3      7.77      0.00
    6    0    3      0.56      0.00
    8    0    3     -0.58      0.00
    9    0    3      0.49      0.00
   10    0    3      1.60      0.00
   11    0    3      1.17      0.00
   12    0    3     -0.74      0.00
   13    0    3     -0.42      0.00
   14    0    3     -0.36      0.00
   15    0    3      0.38      0.00
   16    0    3      0.90      0.00
  -15    1    3     -1.08      0.00
  -14    1    3     -1.27      0.00
  -13    1    3     -1.17      0.00
  -12    1    3     -0.83      0.00
  -11    1    3      0.18      0.00
  -10    1    3      0.10      0.00
   -9    1    3      1.05      0.00
   -8    1    3      2.84      0.00
   -7    1    3      4.54      0.00
   -6    1    3      3.63      0.00
   -5    1    3     -2.18      0.00
   -4    1    3     -0.66      0.00
   -3    1    3     10.70      0.00
   -2    1    3     12.60      0.00
   -1    1    3      1.38      0.00
    0    1    3     -6.96      0.00
    1    1    3     23.93      0.00
    2    1    3     66.34      0.00
    3    1    3     59.63      0.00
    4    1    3      9.37      0.00
    5    1    3    -10.63      0.00
    6    1    3     -3.07      0.00
    8    1    3      3.66      0.00
    9    1    3     -0.62      0.00
   10    1    3     -0.98      0.00
   11    1    3     -1.45      0.00
   12    1    3     -0.58      0.00
   13    1    3      0.05      0.00
   14    1    3      0.02      0.00
   15    1    3      0.22      0.00
   16    1    3     -0.71      0.00
  -15    2    3      0.07      0.00
  -14    2    3      0.70      0.00
  -13    2    3      0.38      0.00
  -12    2    3      0.95      0.00
  -11    2    3      0.85      0.00
  -10    2    3      0.40      0.00
   -9    2    3      1.59      0.00
   -8    2    3      0.22      0.00
   -7    2    3     -2.04      0.00
   -6    2    3     -3.69      0.00
   -5    2    3     -2.15      0.00
   -4    2    3      3.61      0.00
   -3    2    3     -0.38      0.00
   -2    2    3     -5.06      0.00
   -1    2    3     -1.24      0.00
    0    2    3      6.52      0.00
    1    2    3      3.84      0.00
    3    2    3    -48.96      0.00
    4    2    3    -34.74      0.00
    5    2    3      0.90      0.00
    8    2    3     -3.76      0.00
    9    2    3     -1.47      0.00
   10    2    3      1.13      0.00
   11    2    3      0.76      0.00
   12    2    3      0.25      0.00
   13    2    3      0.21      0.00
   14    2    3      0.16      0.00
   15    2    3     -0.19      0.00
   16    2    3     -0.44      0.00
  -15    3    3      1.14      0.00
  -14    3    3     -0.32      0.00
  -13    3    3     -0.10      0.00
  -12    3    3      0.36      0.00
  -11    3    3     -1.21      0.00
  -10    3    3     -1.02      0.00
   -9    3    3     -1.44      0.00
   -8    3    3     -2.72      0.00
   -7    3    3     -0.34      0.00
   -6    3    3      1.01      0.00
   -5    3    3      2.02      0.00
   -4    3    3      1.31      0.00
   -3    3    3     -2.26      0.00
   -2    3    3     -2.40      0.00
   -1    3    3     -6.98      0.00
    0    3    3     -8.52      0.00
    1    3    3     -8.97      0.00
    2    3    3     -0.53      0.00
    3    3    3     16.44      0.00
    4    3    3     28.36      0.00
    5    3    3     15.70      0.00
    8    3    3      1.09      0.00
    9    3    3      2.94      0.00
   10    3    3     -0.11      0.00
   11    3    3     -0.70      0.00
   12    3    3      0.33      0.00
   13    3    3      0.41      0.00
   14    3    3     -0.33      0.00
   15    3    3     -0.02      0.00
   16    3    3      0.26      0.00
  -14    4    3     -0.85      0.00
  -13    4    3      0.73      0.00
  -12    4    3     -0.45      0.00
  -11    4    3     -0.30      0.00
  -10    4    3      1.42      0.00
   -9    4    3      0.70      0.00
   -8    4    3      1.55      0.00
   -7    4    3      1.87      0.00
   -6    4    3      0.09      0.00
   -5    4    3      0.56      0.00
   -4    4    3     -1.36      0.00
   -3    4    3     -3.24      0.00
   -2    4    3     -0.77      0.00
   -1    4    3      6.26      0.00
    0    4    3     12.02      0.00
    1    4    3      9.70      0.00
    2    4    3      7.49      0.00
    3    4    3     -0.41      0.00
    4    4    3     -8.58      0.00
    7    4    3      5.31      0.00
    8    4    3      2.04      0.00
    9    4    3     -2.77      0.00
   10    4    3     -1.25      0.00
   11    4    3      0.56      0.00
   12    4    3     -0.04      0.00
   13    4    3     -0.91      0.00
   14    4    3      0.11      0.00
   15    4    3      0.56      0.00
   16    4    3      0.06      0.00
   17    4    3      0.02      0.00
  -14    5    3      1.46      0.00
  -13    5    3      0.39      0.00
  -12    5    3     -0.56      0.00
  -10    5    3     -0.05      0.00
   -9    5    3     -0.64      0.00
   -8    5    3      0.29      0.00
   -7    5    3     -0.67      0.00
   -6    5    3     -0.95      0.00
   -5    5    3     -0.87      0.00
   -4    5    3     -1.41      0.00
   -3    5    3      2.26      0.00
   -2    5    3      6.85      0.00
   -1    5    3      5.13      0.00
    0    5    3     -4.20      0.00
    1    5    3     -6.90      0.00
    2    5    3     -6.59      0.00
    3    5    3     -4.04      0.00
    4    5    3      1.18      0.00
    5    5    3      4.37      0.00
    6    5    3      5.08      0.00
    7    5    3     -2.28      0.00
    8    5    3     -3.83      0.00
    9    5    3      0.71      0.00
   10    5    3      2.34      0.00
   11    5    3     -0.41      0.00
   12    5    3     -0.56      0.00
   13    5    3      0.40      0.00
   14    5    3      0.75      0.00
   15    5    3     -0.86      0.00
   16    5    3     -0.68      0.00
   17    5    3     -0.25      0.00
  -14    6    3      0.16      0.00
  -13    6    3     -1.27      0.00
  -12    6    3     -0.58      0.00
  -11    6    3     -0.03      0.00
  -10    6    3     -0.53      0.00
   -9    6    3      0.04      0.00
   -8    6    3     -0.64      0.00
   -7    6    3     -0.80      0.00
   -6    6    3      0.32      0.00
   -5    6    3      1.24      0.00
   -4    6    3      1.53      0.00
   -3    6    3      1.27      0.00
   -2    6    3     -3.13      0.00
   -1    6    3    -10.51      0.00
    0    6    3     -8.92      0.00
    1    6    3     -0.24      0.00
    2    6    3      1.52      0.00
    3    6    3      2.74      0.00
    4    6    3     -0.57      0.00
    5    6    3     -0.93      0.00
    6    6    3     -0.84      0.00
    7    6    3      0.95      0.00
    8    6    3      3.52      0.00
    9    6    3      1.99      0.00
   10    6    3     -1.39      0.00
   11    6    3     -0.55      0.00
   12    6    3      1.13      0.00
   13    6    3      0.51      0.00
   14    6    3     -0.84      0.00
   15    6    3     -0.55      0.00
   16    6    3      1.06      0.00
  -13    7    3      0.03      0.00
  -12    7    3      1.41      0.00
  -11    7    3      0.89      0.00
  -10    7    3      0.47      0.00
   -9    7    3      0.01      0.00
   -8    7    3      0.14      0.00
   -7    7    3      0.95      0.00
   -6    7    3      0.20      0.00
   -5    7    3     -0.59      0.00
   -4    7    3     -1.63      0.00
   -3    7    3     -1.56      0.00
   -2    7    3     -1.31      0.00
   -1    7    3      3.70      0.00
    0    7    3     11.68      0.00
    1    7    3      7.49      0.00
    2    7    3      0.64      0.00
    3    7    3      0.03      0.00
    4    7    3      1.37      0.00
    5    7    3      2.29      0.00
    6    7    3     -1.20      0.00
    7    7    3     -1.34      0.00
    8    7    3     -2.11      0.00
    9    7    3     -2.17      0.00
   10    7    3     -0.91      0.00
   11    7    3      0.85      0.00
   12    7    3     -0.45      0.00
   13    7    3     -0.94      0.00
   14    7    3     -0.06      0.00
   15    7    3      1.42      0.00
   16    7    3      0.54      0.00
  -13    8    3     -0.75      0.00
  -12    8    3     -0.06      0.00
  -11    8    3     -1.06      0.00
  -10    8    3     -1.08      0.00
   -9    8    3     -0.70      0.00
   -8    8    3      0.54      0.00
   -7    8    3     -0.09      0.00
   -6    8    3     -0.14      0.00
   -5    8    3      0.43      0.00
   -4    8    3      0.77      0.00
   -3    8    3      1.99      0.00
   -2    8    3      1.94      0.00
   -1    8    3      1.54      0.00
    0    8    3     -3.65      0.00
    1    8    3     -8.46      0.00
    2    8    3     -2.75      0.00
    3    8    3      0.77      0.00
    4    8    3     -0.35      0.00
    5    8    3     -3.40      0.00
    6    8    3     -0.65      0.00
    7    8    3      2.21      0.00
    8    8    3      1.59      0.00
    9    8    3      1.05      0.00
   10    8    3      0.86      0.00
   11    8    3      0.26      0.00
   12    8    3     -0.29      0.00
   13    8    3      0.35      0.00
   14    8    3      0.41      0.00
   15    8    3     -0.54      0.00
   16    8    3     -1.51      0.00
  -12    9    3      0.16      0.00
  -11    9    3     -0.41      0.00
  -10    9    3      0.93      0.00
   -9    9    3      1.61      0.00
   -8    9    3      0.91      0.00
   -7    9    3     -0.65      0.00
   -6    9    3     -0.08      0.00
   -5    9    3     -0.66      0.00
   -4    9    3     -0.55      0.00
   -3    9    3     -1.19      0.00
   -2    9    3     -2.81      0.00
   -1    9    3     -2.74      0.00
    0    9    3     -1.93      0.00
    1    9    3      2.26      0.00
    2    9    3      4.24      0.00
    3    9    3      0.72      0.00
    4    9    3     -1.27      0.00
    5    9    3      0.66      0.00
    6    9    3      3.31      0.00
    7    9    3     -0.24      0.00
    8    9    3     -1.79      0.00
    9    9    3     -1.67      0.00
   10    9    3     -0.11      0.00
   11    9    3     -0.03      0.00
   12    9    3     -0.16      0.00
   13    9    3     -0.04      0.00
   14    9    3      0.01      0.00
   15    9    3     -0.07      0.00
   16    9    3      0.70      0.00
  -12   10    3     -1.44      0.00
  -11   10    3      0.67      0.00
  -10   10    3     -0.10      0.00
   -9   10    3     -1.72      0.00
   -8   10    3     -2.24      0.00
   -7   10    3     -1.03      0.00
   -6   10    3      0.41      0.00
   -5   10    3      0.37      0.00
   -4   10    3      0.99      0.00
   -3   10    3      0.61      0.00
   -2   10    3      1.76      0.00
   -1   10    3      3.63      0.00
    0   10    3      3.37      0.00
    1   10    3      2.28      0.00
    2   10    3     -0.85      0.00
    3   10    3     -2.34      0.00
    4   10    3     -0.64      0.00
    5   10    3      1.59      0.00
    6   10    3     -1.50      0.00
    7   10    3     -2.82      0.00
    8   10    3     -0.04      0.00
    9   10    3      1.86      0.00
   10   10    3      1.49      0.00
   11   10    3     -0.68      0.00
   12   10    3     -0.33      0.00
   13   10    3      0.45      0.00
   14   10    3      0.10      0.00
   15   10    3      0.00      0.00
   16   10    3     -0.04      0.00
  -12   11    3      0.74      0.00
  -11   11    3      1.04      0.00
  -10   11    3     -0.15      0.00
   -9   11    3      1.54      0.00
   -8   11    3      2.34      0.00
   -7   11    3      2.09      0.00
   -6   11    3      0.65      0.00
   -5   11    3     -0.53      0.00
   -4   11    3     -0.78      0.00
   -3   11    3     -0.91      0.00
   -2   11    3     -0.51      0.00
   -1   11    3     -2.09      0.00
    0   11    3     -3.80      0.00
    1   11    3     -2.78      0.00
    2   11    3     -1.62      0.00
    3   11    3      0.09      0.00
    4   11    3      1.05      0.00
    5   11    3     -0.41      0.00
    6   11    3     -1.05      0.00
    7   11    3      2.04      0.00
    8   11    3      1.40      0.00
    9   11    3     -0.41      0.00
   10   11    3     -2.03      0.00
   11   11    3     -0.52      0.00
   12   11    3      1.26      0.00
   13   11    3      0.32      0.00
   14   11    3     -0.60      0.00
   15   11    3     -0.23      0.00
   16   11    3     -0.16      0.00
  -11   12    3     -1.71      0.00
  -10   12    3     -1.67      0.00
   -9   12    3     -0.73      0.00
   -8   12    3     -2.01      0.00
   -7   12    3     -1.80      0.00
   -6   12    3     -1.07      0.00
   -5   12    3      0.30      0.00
   -4   12    3      1.02      0.00
   -3   12    3      0.77      0.00
   -2   12    3      0.37      0.00
   -1   12    3      0.26      0.00
    0   12    3      2.22      0.00
    1   12    3      2.51      0.00
    2   12    3      0.61      0.00
    3   12    3      0.60      0.00
    4   12    3      0.84      0.00
    5   12    3      0.53      0.00
    6   12    3      1.03      0.00
    7   12    3     -0.22      0.00
    8   12    3     -0.73      0.00
    9   12    3      0.55      0.00
   10   12    3      1.18      0.00
   11   12    3      1.53      0.00
   12   12    3     -0.44      0.00
   13   12    3     -1.39      0.00
   14   12    3      0.01      0.00
   15   12    3      0.69      0.00
  -10   13    3      3.04      0.00
   -9   13    3      1.74      0.00
   -8   13    3      0.36      0.00
   -7   13    3      1.23      0.00
   -6   13    3      0.83      0.00
   -5   13    3     -0.09      0.00
   -4   13    3     -1.20      0.00
   -3   13    3     -1.07      0.00
   -2   13    3     -0.19      0.00
   -1   13    3      0.21      0.00
    0   13    3     -0.21      0.00
    1   13    3     -1.73      0.00
    2   13    3     -0.01      0.00
    3   13    3      1.10      0.00
    4   13    3     -0.49      0.00
    5   13    3     -1.40      0.00
    6   13    3     -1.07      0.00
    7   13    3     -0.46      0.00
    8   13    3      0.40      0.00
    9   13    3     -1.00      0.00
   10   13    3     -1.39      0.00
   11   13    3     -1.49      0.00
   12   13    3     -0.78      0.00
   13   13    3      0.96      0.00
   14   13    3      1.06      0.00
   15   13    3     -0.37      0.00
  -10   14    3     -0.69      0.00
   -9   14    3     -2.92      0.00
   -8   14    3     -0.45      0.00
   -7   14    3      0.42      0.00
   -6   14    3     -0.62      0.00
   -5   14    3     -0.20      0.00
   -4   14    3      0.82      0.00
   -3   14    3      1.41      0.00
   -2   14    3      0.55      0.00
   -1   14    3     -0.12      0.00
    0   14    3     -0.46      0.00
    1   14    3      0.34      0.00
    2   14    3      0.60      0.00
    3   14    3     -1.55      0.00
    4   14    3     -0.91      0.00
    5   14    3      0.55      0.00
    6   14    3      1.02      0.00
    7   14    3      0.88      0.00
    8   14    3      0.09      0.00
    9   14    3      0.26      0.00
   10   14    3      1.18      0.00
   11   14    3      1.31      0.00
   12   14    3      1.37      0.00
   13   14    3      0.08      0.00
   14   14    3     -1.22      0.00
   -8   15    3      1.25      0.00
   -7   15    3     -0.61      0.00
   -6   15    3     -0.14      0.00
   -5   15    3      0.45      0.00
   -4   15    3     -0.34      0.00
   -3   15    3     -1.02      0.00
   -2   15    3     -0.94      0.00
   -1   15    3     -0.27      0.00
    0   15    3     -0.15      0.00
    1   15    3      0.39      0.00
    2   15    3     -0.74      0.00
    3   15    3      0.13      0.00
    4   15    3      1.17      0.00
    5   15    3      0.31      0.00
    6   15    3     -0.03      0.00
    7   15    3     -0.73      0.00
    8   15    3     -0.76      0.00
    9   15    3     -0.21      0.00
   10   15    3     -0.39      0.00
   11   15    3     -0.47      0.00
   12   15    3     -1.23      0.00
   13   15    3     -0.91      0.00
   14   15    3      0.50      0.00
   -8   16    3      0.69      0.00
   -7   16    3      0.17      0.00
   -6   16    3      0.16      0.00
   -5   16    3     -0.68      0.00
   -4   16    3      0.10      0.00
   -3   16    3      0.79      0.00
   -2   16    3      0.72      0.00
   -1   16    3      0.33      0.00
    0   16    3      0.53      0.00
    1   16    3      0.40      0.00
    2   16    3      0.12      0.00
    3   16    3      1.19      0.00
    4   16    3     -0.32      0.00
    5   16    3     -0.42      0.00
    6   16    3     -0.70      0.00
    7   16    3     -0.27      0.00
    8   16    3      0.85      0.00
    9   16    3      0.48      0.00
   10   16    3      0.25      0.00
   11   16    3     -0.09      0.00
   12   16    3      0.19      0.00
   13   16    3      1.05      0.00
   -7   17    3     -1.39      0.00
   -6   17    3     -0.27      0.00
   -5   17    3      0.89      0.00
   -4   17    3      0.83      0.00
   -3   17    3     -0.79      0.00
   -2   17    3     -0.69      0.00
   -1   17    3     -0.15      0.00
    0   17    3      0.10      0.00
    1   17    3     -0.85      0.00
    2   17    3     -0.28      0.00
    3   17    3     -0.62      0.00
    4   17    3     -0.72      0.00
    5   17    3      0.50      0.00
    6   17    3      0.51      0.00
    7   17    3      1.35      0.00
    8   17    3     -0.09      0.00
    9   17    3     -0.71      0.00
   10   17    3     -0.11      0.00
   11   17    3     -0.15      0.00
   12   17    3      0.35      0.00
   -6   18    3      1.09      0.00
   -5   18    3     -0.15      0.00
   -4   18    3     -1.16      0.00
   -3   18    3     -0.32      0.00
   -2   18    3      0.79      0.00
   -1   18    3      0.12      0.00
    0   18    3     -0.37      0.00
    1   18    3     -0.17      0.00
    2   18    3      0.78      0.00
    3   18    3     -0.13      0.00
    4   18    3      0.46      0.00
    5   18    3     -0.26      0.00
    6   18    3     -0.30      0.00
    7   18    3     -0.90      0.00
    8   18    3     -1.27      0.00
    9   18    3      0.42      0.00
   10   18    3      0.19      0.00
   11   18    3      0.12      0.00
   -4   19    3      0.04      0.00
   -3   19    3      0.52      0.00
   -2   19    3     -0.16      0.00
   -1   19    3     -0.06      0.00
    0   19    3      0.30      0.00
    1   19    3      0.44      0.00
    2   19    3     -0.01      0.00
    3   19    3     -0.17      0.00
    4   19    3      0.29      0.00
    5   19    3     -0.21      0.00
    6   19    3      0.18      0.00
    7   19    3     -0.42      0.00
    8   19    3      0.83      0.00
    9   19    3      0.63      0.00
   10   19    3     -0.21      0.00
   -2   20    3      0.27      0.00
   -1   20    3      0.08      0.00
    0   20    3     -0.59      0.00
    1   20    3      0.09      0.00
    2   20    3     -0.09      0.00
    3   20    3     -0.16      0.00
    4   20    3     -0.38      0.00
    5   20    3      0.35      0.00
    6   20    3      0.49      0.00
    7   20    3      0.69      0.00
    8   20    3      0.89      0.00
    9   20    3     -0.32      0.00
    0   21    3      0.33      0.00
    1   21    3      0.21      0.00
    2   21    3     -0.97      0.00
    3   21    3      0.05      0.00
    4   21    3      0.62      0.00
    5   21    3      0.02      0.00
    6   21    3     -1.08      0.00
   -6  -18    4     -0.61      0.00
   -5  -18    4      0.16      0.00
   -4  -18    4      0.55      0.00
   -3  -18    4      0.26      0.00
   -2  -18    4     -0.47      0.00
   -1  -18    4     -0.79      0.00
    0  -18    4      0.17      0.00
    1  -18    4      1.02      0.00
    2  -18    4      0.43      0.00
    3  -18    4     -0.86      0.00
   -8  -17    4     -0.49      0.00
   -7  -17    4      0.13      0.00
   -6  -17    4      0.44      0.00
   -5  -17    4      0.34      0.00
   -4  -17    4     -0.12      0.00
   -3  -17    4     -0.44      0.00
   -2  -17    4     -0.89      0.00
   -1  -17    4      0.31      0.00
    0  -17    4      0.57      0.00
    1  -17    4      0.09      0.00
    2  -17    4     -0.49      0.00
    3  -17    4     -0.18      0.00
    4  -17    4      1.25      0.00
    5  -17    4     -0.54      0.00
   -9  -16    4     -0.21      0.00
   -8  -16    4      0.81      0.00
   -7  -16    4     -0.05      0.00
   -6  -16    4     -0.71      0.00
   -5  -16    4     -0.35      0.00
   -4  -16    4      0.57      0.00
   -3  -16    4      0.20      0.00
   -2  -16    4      0.68      0.00
   -1  -16    4      0.87      0.00
    0  -16    4     -0.70      0.00
    1  -16    4     -0.49      0.00
    2  -16    4     -0.82      0.00
    3  -16    4     -0.04      0.00
    4  -16    4     -0.16      0.00
    5  -16    4     -1.12      0.00
    6  -16    4      0.36      0.00
  -10  -15    4      0.91      0.00
   -9  -15    4      1.46      0.00
   -8  -15    4      0.03      0.00
   -7  -15    4     -0.26      0.00
   -6  -15    4      0.63      0.00
   -5  -15    4      0.87      0.00
   -4  -15    4     -0.41      0.00
   -3  -15    4     -1.63      0.00
   -2  -15    4     -0.49      0.00
   -1  -15    4     -0.68      0.00
    0  -15    4      0.12      0.00
    1  -15    4      1.15      0.00
    2  -15    4      0.37      0.00
    3  -15    4      1.35      0.00
    4  -15    4      0.14      0.00
    5  -15    4      0.46      0.00
    6  -15    4      0.43      0.00
    7  -15    4      0.11      0.00
    8  -15    4      1.89      0.00
  -11  -14    4     -0.12      0.00
  -10  -14    4      0.02      0.00
   -9  -14    4     -1.11      0.00
   -8  -14    4     -0.79      0.00
   -7  -14    4     -0.03      0.00
   -6  -14    4     -0.56      0.00
   -5  -14    4     -1.24      0.00
   -4  -14    4     -0.94      0.00
   -3  -14    4      0.97      0.00
   -2  -14    4      2.02      0.00
   -1  -14    4      0.58      0.00
    0  -14    4      0.03      0.00
    1  -14    4     -1.30      0.00
    2  -14    4     -0.79      0.00
    3  -14    4      0.17      0.00
    4  -14    4     -1.26      0.00
    5  -14    4     -0.34      0.00
    6  -14    4     -0.55      0.00
    7  -14    4      0.16      0.00
    8  -14    4     -0.84      0.00
    9  -14    4     -1.39      0.00
  -12  -13    4     -0.93      0.00
  -11  -13    4     -0.29      0.00
  -10  -13    4     -0.22      0.00
   -9  -13    4      0.09      0.00
   -8  -13    4      0.43      0.00
   -7  -13    4     -0.08      0.00
   -6  -13    4      0.09      0.00
   -5  -13    4      1.30      0.00
   -4  -13    4      1.68      0.00
   -3  -13    4      0.85      0.00
   -2  -13    4     -1.22      0.00
   -1  -13    4     -1.99      0.00
    0  -13    4     -0.28      0.00
    1  -13    4      1.07      0.00
    2  -13    4      1.59      0.00
    3  -13    4     -0.36      0.00
    4  -13    4     -0.45      0.00
    5  -13    4      1.18      0.00
    6  -13    4      0.60      0.00
    7  -13    4      0.16      0.00
    8  -13    4      0.30      0.00
    9  -13    4      1.41      0.00
   10  -13    4      0.56      0.00
  -13  -12    4     -1.28      0.00
  -12  -12    4      0.03      0.00
  -11  -12    4      0.72      0.00
  -10  -12    4      0.22      0.00
   -9  -12    4      0.09      0.00
   -8  -12    4     -0.04      0.00
   -7  -12    4      0.42      0.00
   -6  -12    4      0.37      0.00
   -5  -12    4     -0.21      0.00
   -4  -12    4     -1.62      0.00
   -3  -12    4     -1.62      0.00
   -2  -12    4     -0.14      0.00
   -1  -12    4      1.74      0.00
    0  -12    4      1.92      0.00
    1  -12    4     -0.39      0.00
    2  -12    4     -1.55      0.00
    3  -12    4     -0.76      0.00
    4  -12    4      0.72      0.00
    5  -12    4     -0.13      0.00
    6  -12    4     -0.87      0.00
    7  -12    4     -0.17      0.00
    8  -12    4      0.03      0.00
   10  -12    4     -1.02      0.00
   11  -12    4      0.06      0.00
  -13  -11    4      1.49      0.00
  -12  -11    4      1.43      0.00
  -11  -11    4      0.14      0.00
  -10  -11    4     -0.05      0.00
   -9  -11    4      0.17      0.00
   -8  -11    4      0.20      0.00
   -7  -11    4     -0.57      0.00
   -6  -11    4     -0.66      0.00
   -5  -11    4      0.20      0.00
   -4  -11    4      0.32      0.00
   -3  -11    4      1.50      0.00
   -2  -11    4      1.04      0.00
   -1  -11    4     -1.00      0.00
    0  -11    4     -2.06      0.00
    1  -11    4     -1.39      0.00
    2  -11    4      0.73      0.00
    3  -11    4      0.74      0.00
    4  -11    4      0.05      0.00
    5  -11    4      0.14      0.00
    6  -11    4      0.08      0.00
    7  -11    4     -0.12      0.00
    8  -11    4     -0.44      0.00
    9  -11    4      0.57      0.00
   10  -11    4      1.83      0.00
   11  -11    4      0.19      0.00
  -14  -10    4     -0.40      0.00
  -13  -10    4     -0.68      0.00
  -12  -10    4     -1.20      0.00
  -11  -10    4     -0.98      0.00
  -10  -10    4     -0.57      0.00
   -9  -10    4     -0.75      0.00
   -8  -10    4     -0.45      0.00
   -7  -10    4      0.01      0.00
   -6  -10    4      1.41      0.00
   -5  -10    4     -0.21      0.00
   -4  -10    4     -1.57      0.00
   -3  -10    4     -0.39      0.00
   -2  -10    4     -1.02      0.00
   -1  -10    4     -0.22      0.00
    0  -10    4      1.33      0.00
    1  -10    4      0.97      0.00
    2  -10    4      0.40      0.00
    3  -10    4     -0.25      0.00
    4  -10    4      0.40      0.00
    5  -10    4      0.05      0.00
    6  -10    4     -0.16      0.00
    7  -10    4      1.33      0.00
    8  -10    4      0.72      0.00
    9  -10    4      0.48      0.00
   10  -10    4     -1.14      0.00
   11  -10    4     -1.13      0.00
   12  -10    4     -0.09      0.00
  -14   -9    4      0.59      0.00
  -13   -9    4      0.22      0.00
  -12   -9    4     -0.21      0.00
  -11   -9    4      0.15      0.00
  -10   -9    4      0.41      0.00
   -9   -9    4      1.03      0.00
   -8   -9    4      1.17      0.00
   -7   -9    4      0.78      0.00
   -6   -9    4     -0.60      0.00
   -5   -9    4     -1.75      0.00
   -4   -9    4      2.23      0.00
   -3   -9    4      3.59      0.00
   -2   -9    4      0.26      0.00
   -1   -9    4      0.08      0.00
    0   -9    4     -0.33      0.00
    1   -9    4      0.05      0.00
    2   -9    4      1.18      0.00
    3   -9    4      0.29      0.00
    4   -9    4     -0.40      0.00
    5   -9    4     -1.03      0.00
    6   -9    4     -0.42      0.00
    7   -9    4     -1.15      0.00
    8   -9    4     -2.27      0.00
    9   -9    4     -0.56      0.00
   10   -9    4     -0.57      0.00
   11   -9    4      0.71      0.00
   12   -9    4      0.21      0.00
   13   -9    4      0.23      0.00
  -14   -8    4     -0.19      0.00
  -13   -8    4      0.01      0.00
  -12   -8    4      0.97      0.00
  -11   -8    4      1.25      0.00
  -10   -8    4      0.57      0.00
   -9   -8    4      0.06      0.00
   -8   -8    4     -1.30      0.00
   -7   -8    4     -1.76      0.00
   -6   -8    4     -0.96      0.00
   -5   -8    4      2.05      0.00
   -4   -8    4      1.82      0.00
   -3   -8    4     -4.67      0.00
   -2   -8    4     -5.20      0.00
   -1   -8    4      0.70      0.00
    0   -8    4      1.20      0.00
    1   -8    4      0.02      0.00
    2   -8    4     -2.41      0.00
    3   -8    4     -2.93      0.00
    4   -8    4     -0.31      0.00
    5   -8    4      0.53      0.00
    6   -8    4      1.15      0.00
    7   -8    4      0.74      0.00
    8   -8    4      1.95      0.00
    9   -8    4      1.96      0.00
   10   -8    4      0.78      0.00
   11   -8    4      1.20      0.00
   12   -8    4      0.71      0.00
   13   -8    4      0.51      0.00
  -15   -7    4     -1.14      0.00
  -14   -7    4      0.11      0.00
  -13   -7    4     -0.01      0.00
  -12   -7    4     -0.61      0.00
  -11   -7    4     -1.37      0.00
  -10   -7    4     -1.00      0.00
   -9   -7    4     -0.68      0.00
   -8   -7    4      0.22      0.00
   -7   -7    4      2.09      0.00
   -6   -7    4      2.41      0.00
   -5   -7    4     -0.79      0.00
   -4   -7    4     -4.92      0.00
   -3   -7    4     -2.24      0.00
   -2   -7    4      6.11      0.00
   -1   -7    4      4.81      0.00
    0   -7    4     -2.62      0.00
    1   -7    4     -2.13      0.00
    2   -7    4      1.29      0.00
    3   -7    4      4.51      0.00
    4   -7    4      3.41      0.00
    5   -7    4     -0.08      0.00
    6   -7    4      0.04      0.00
    7   -7    4     -0.69      0.00
    8   -7    4     -0.36      0.00
    9   -7    4     -1.85      0.00
   10   -7    4     -1.62      0.00
   11   -7    4     -1.56      0.00
   12   -7    4     -1.94      0.00
   13   -7    4     -1.97      0.00
   14   -7    4     -0.50      0.00
  -15   -6    4      1.20      0.00
  -14   -6    4     -0.45      0.00
  -13   -6    4     -0.81      0.00
  -12   -6    4     -0.23      0.00
  -11   -6    4      0.28      0.00
  -10   -6    4      0.70      0.00
   -9   -6    4      0.38      0.00
   -8   -6    4     -0.22      0.00
   -7   -6    4     -1.87      0.00
   -6   -6    4     -2.93      0.00
   -5   -6    4     -1.47      0.00
   -4   -6    4      4.81      0.00
   -3   -6    4      7.83      0.00
   -2   -6    4      2.45      0.00
   -1   -6    4     -6.25      0.00
    0   -6    4     -2.86      0.00
    1   -6    4      4.54      0.00
    2   -6    4      1.86      0.00
    3   -6    4     -3.10      0.00
    4   -6    4     -5.52      0.00
    5   -6    4     -2.54      0.00
    6   -6    4      0.28      0.00
    7   -6    4     -1.03      0.00
    8   -6    4      0.16      0.00
    9   -6    4      0.03      0.00
   10   -6    4      1.63      0.00
   11   -6    4      1.74      0.00
   12   -6    4      2.09      0.00
   13   -6    4      1.98      0.00
   14   -6    4      1.59      0.00
  -15   -5    4     -0.52      0.00
  -14   -5    4     -0.15      0.00
  -13   -5    4      1.37      0.00
  -12   -5    4      1.00      0.00
  -11   -5    4      0.76      0.00
  -10   -5    4     -0.35      0.00
   -9   -5    4     -0.73      0.00
   -8   -5    4      0.10      0.00
   -7   -5    4      2.53      0.00
   -6   -5    4      3.22      0.00
   -5   -5    4      2.43      0.00
   -4   -5    4     -1.44      0.00
   -3   -5    4     -8.62      0.00
   -2   -5    4     -8.07      0.00
   -1   -5    4     -0.51      0.00
    0   -5    4      6.68      0.00
    1   -5    4      1.14      0.00
    2   -5    4     -5.39      0.00
    3   -5    4     -0.03      0.00
    4   -5    4      4.30      0.00
    5   -5    4      4.92      0.00
    6   -5    4      0.77      0.00
    7   -5    4      0.14      0.00
    8   -5    4      1.57      0.00
    9   -5    4     -0.06      0.00
   10   -5    4      0.18      0.00
   11   -5    4     -1.31      0.00
   12   -5    4     -2.02      0.00
   13   -5    4     -1.92      0.00
   14   -5    4     -0.88      0.00
   15   -5    4      0.00      0.00
  -15   -4    4     -0.54      0.00
  -14   -4    4      0.60      0.00
  -13   -4    4     -0.06      0.00
  -12   -4    4     -0.91      0.00
  -11   -4    4     -1.18      0.00
  -10   -4    4     -0.41      0.00
   -9   -4    4      1.39      0.00
   -8   -4    4      0.66      0.00
   -7   -4    4     -1.77      0.00
   -6   -4    4     -5.31      0.00
   -5   -4    4     -3.17      0.00
   -4   -4    4     -0.89      0.00
   -3   -4    4      4.76      0.00
   -2   -4    4      8.70      0.00
   -1   -4    4      3.07      0.00
    0   -4    4     -3.96      0.00
    1   -4    4     -7.35      0.00
    2   -4    4      0.21      0.00
    3   -4    4      4.52      0.00
    4   -4    4     -2.56      0.00
    5   -4    4     -3.78      0.00
    6   -4    4     -3.03      0.00
    7   -4    4      0.83      0.00
    8   -4    4     -0.96      0.00
    9   -4    4     -1.50      0.00
   10   -4    4     -0.35      0.00
   11   -4    4     -0.73      0.00
   12   -4    4      1.09      0.00
   13   -4    4      2.04      0.00
   14   -4    4      0.99      0.00
   15   -4    4     -0.60      0.00
  -15   -3    4      0.63      0.00
  -14   -3    4      0.25      0.00
  -13   -3    4     -0.90      0.00
  -12   -3    4     -0.29      0.00
  -11   -3    4      0.63      0.00
  -10   -3    4      1.60      0.00
   -9   -3    4     -0.33      0.00
   -8   -3    4     -0.84      0.00
   -7   -3    4      1.32      0.00
   -6   -3    4      5.45      0.00
   -5   -3    4      8.10      0.00
   -4   -3    4      2.76      0.00
   -3   -3    4     -0.93      0.00
   -2   -3    4     -5.26      0.00
   -1   -3    4     -1.44      0.00
    0   -3    4      6.56      0.00
    1   -3    4      7.01      0.00
    2   -3    4      6.06      0.00
    3   -3    4     -1.76      0.00
    4   -3    4     -1.86      0.00
    5   -3    4      4.08      0.00
    6   -3    4      1.94      0.00
    7   -3    4      1.17      0.00
    8   -3    4     -1.33      0.00
    9   -3    4      1.69      0.00
   10   -3    4      1.38      0.00
   11   -3    4      1.04      0.00
   12   -3    4      0.82      0.00
   13   -3    4     -1.09      0.00
   14   -3    4     -1.22      0.00
   15   -3    4      0.15      0.00
  -15   -2    4     -0.73      0.00
  -14   -2    4     -0.33      0.00
  -13   -2    4     -0.14      0.00
  -12   -2    4      0.36      0.00
  -11   -2    4     -0.08      0.00
  -10   -2    4     -1.39      0.00
   -9   -2    4     -2.36      0.00
   -8   -2    4     -0.09      0.00
   -7   -2    4     -1.48      0.00
   -6   -2    4     -4.62      0.00
   -5   -2    4    -10.38      0.00
   -4   -2    4     -9.70      0.00
   -3   -2    4     -0.91      0.00
   -2   -2    4      2.76      0.00
   -1   -2    4     -0.17      0.00
    0   -2    4    -12.71      0.00
    1   -2    4    -15.36      0.00
    2   -2    4     -5.39      0.00
    3   -2    4     -3.14      0.00
    4   -2    4      2.39      0.00
    5   -2    4     -1.85      0.00
    6   -2    4     -3.50      0.00
    7   -2    4     -0.28      0.00
    8   -2    4     -0.20      0.00
    9   -2    4      0.93      0.00
   10   -2    4     -1.70      0.00
   11   -2    4     -0.87      0.00
   12   -2    4     -0.77      0.00
   13   -2    4     -0.11      0.00
   14   -2    4      0.67      0.00
   15   -2    4      0.01      0.00
   16   -2    4     -0.52      0.00
  -15   -1    4      0.22      0.00
  -14   -1    4      0.03      0.00
  -13   -1    4      0.30      0.00
  -12   -1    4      0.90      0.00
  -11   -1    4      0.94      0.00
  -10   -1    4      0.93      0.00
   -9   -1    4      2.51      0.00
   -8   -1    4      2.57      0.00
   -7   -1    4      0.30      0.00
   -6   -1    4      2.84      0.00
   -5   -1    4      7.71      0.00
   -4   -1    4     13.08      0.00
   -3   -1    4      6.37      0.00
   -2   -1    4     -5.41      0.00
   -1   -1    4     -5.20      0.00
    0   -1    4      8.96      0.00
    1   -1    4     26.91      0.00
    2   -1    4     18.18      0.00
    4   -1    4      1.57      0.00
    5   -1    4     -0.38      0.00
    6   -1    4      4.85      0.00
    7   -1    4      1.20      0.00
    8   -1    4     -0.51      0.00
    9   -1    4     -0.13      0.00
   10   -1    4     -0.64      0.00
   11   -1    4      0.64      0.00
   12   -1    4     -0.26      0.00
   13   -1    4     -0.09      0.00
   14   -1    4     -0.28      0.00
   15   -1    4      0.03      0.00
   16   -1    4      0.26      0.00
  -15    0    4      1.78      0.00
  -14    0    4      0.18      0.00
  -13    0    4      0.43      0.00
  -12    0    4     -0.50      0.00
  -11    0    4     -1.45      0.00
  -10    0    4     -1.46      0.00
   -9    0    4     -1.04      0.00
   -8    0    4     -1.96      0.00
   -7    0    4     -0.71      0.00
   -6    0    4      1.10      0.00
   -5    0    4     -2.44      0.00
   -4    0    4     -8.76      0.00
   -3    0    4    -10.19      0.00
   -2    0    4      3.29      0.00
   -1    0    4     16.82      0.00
    0    0    4      9.77      0.00
    1    0    4    -15.21      0.00
    2    0    4    -33.92      0.00
    3    0    4    -14.20      0.00
    4    0    4      0.62      0.00
    5    0    4     -2.67      0.00
    6    0    4     -3.32      0.00
    7    0    4     -4.85      0.00
    8    0    4      1.46      0.00
    9    0    4      0.48      0.00
   10    0    4      0.24      0.00
   11    0    4      0.85      0.00
   12    0    4      0.54      0.00
   13    0    4      0.93      0.00
   14    0    4      0.09      0.00
   15    0    4     -0.06      0.00
   16    0    4     -0.09      0.00
  -15    1    4     -1.39      0.00
  -14    1    4     -1.06      0.00
  -13    1    4     -0.31      0.00
  -12    1    4     -0.94      0.00
  -11    1    4      0.11      0.00
  -10    1    4      0.59      0.00
   -9    1    4      0.42      0.00
   -8    1    4     -0.90      0.00
   -7    1    4     -0.87      0.00
   -6    1    4     -1.83      0.00
   -5    1    4     -3.20      0.00
   -4    1    4      0.95      0.00
   -3    1    4      7.12      0.00
   -2    1    4      3.56      0.00
   -1    1    4    -15.78      0.00
    0    1    4    -28.14      0.00
    1    1    4    -13.37      0.00
    2    1    4     17.42      0.00
    3    1    4     30.40      0.00
    4    1    4      5.82      0.00
    5    1    4     -0.44      0.00
    6    1    4      4.45      0.00
    7    1    4      4.94      0.00
    8    1    4      1.79      0.00
    9    1    4     -2.61      0.00
   10    1    4      0.16      0.00
   11    1    4     -0.13      0.00
   12    1    4     -0.84      0.00
   13    1    4     -0.83      0.00
   14    1    4     -0.66      0.00
   15    1    4      0.67      0.00
   16    1    4      0.35      0.00
  -15    2    4     -0.65      0.00
  -14    2    4      0.76      0.00
  -13    2    4      0.08      0.00
  -12    2    4      0.70      0.00
  -11    2    4      1.55      0.00
  -10    2    4      0.70      0.00
   -9    2    4      1.06      0.00
   -8    2    4      1.69      0.00
   -7    2    4      3.82      0.00
   -6    2    4      2.92      0.00
   -5    2    4      3.29      0.00
   -4    2    4      5.27      0.00
   -3    2    4      0.12      0.00
   -2    2    4     -4.77      0.00
   -1    2    4      2.87      0.00
    0    2    4     24.11      0.00
    1    2    4     29.07      0.00
    4    2    4    -18.35      0.00
    5    2    4      1.41      0.00
    6    2    4     -0.87      0.00
    7    2    4     -4.26      0.00
    8    2    4     -3.00      0.00
    9    2    4      1.19      0.00
   10    2    4      1.79      0.00
   11    2    4     -0.97      0.00
   12    2    4     -0.23      0.00
   13    2    4      0.44      0.00
   14    2    4      0.72      0.00
   15    2    4      0.17      0.00
   16    2    4     -1.15      0.00
  -14    3    4      0.23      0.00
  -13    3    4     -0.37      0.00
  -12    3    4      0.66      0.00
  -11    3    4     -1.19      0.00
  -10    3    4     -1.28      0.00
   -9    3    4     -1.01      0.00
   -8    3    4     -2.17      0.00
   -7    3    4     -2.86      0.00
   -6    3    4     -4.59      0.00
   -5    3    4     -2.87      0.00
   -4    3    4     -4.23      0.00
   -3    3    4     -4.90      0.00
   -2    3    4      0.86      0.00
   -1    3    4      2.65      0.00
    0    3    4     -6.17      0.00
    1    3    4    -21.03      0.00
    2    3    4    -17.24      0.00
    3    3    4     -5.20      0.00
    4    3    4      9.70      0.00
    5    3    4      6.15      0.00
    6    3    4     -3.26      0.00
    9    3    4      0.16      0.00
   10    3    4     -2.09      0.00
   11    3    4     -0.53      0.00
   12    3    4      1.50      0.00
   13    3    4      0.31      0.00
   14    3    4     -0.37      0.00
   15    3    4     -0.75      0.00
   16    3    4      0.08      0.00
   17    3    4      0.89      0.00
  -14    4    4     -0.77      0.00
  -13    4    4      0.73      0.00
  -12    4    4     -0.44      0.00
  -11    4    4     -1.15      0.00
  -10    4    4      1.04      0.00
   -9    4    4     -0.05      0.00
   -8    4    4      0.81      0.00
   -7    4    4      1.57      0.00
   -6    4    4      1.84      0.00
   -5    4    4      3.63      0.00
   -4    4    4      2.68      0.00
   -3    4    4      3.19      0.00
   -2    4    4      0.20      0.00
   -1    4    4     -2.04      0.00
    0    4    4     -1.57      0.00
    1    4    4      3.66      0.00
    2    4    4      8.94      0.00
    3    4    4      4.99      0.00
    4    4    4      3.21      0.00
    5    4    4     -3.64      0.00
    6    4    4     -0.13      0.00
    7    4    4      1.94      0.00
    8    4    4     -1.40      0.00
    9    4    4     -0.73      0.00
   10    4    4      1.58      0.00
   11    4    4      1.94      0.00
   12    4    4     -0.23      0.00
   13    4    4     -1.41      0.00
   14    4    4      0.30      0.00
   15    4    4      0.50      0.00
   16    4    4      0.47      0.00
   17    4    4     -0.18      0.00
  -14    5    4      0.36      0.00
  -13    5    4      0.10      0.00
  -12    5    4     -0.53      0.00
  -11    5    4      1.57      0.00
  -10    5    4      0.97      0.00
   -9    5    4     -0.36      0.00
   -8    5    4      1.11      0.00
   -7    5    4     -0.17      0.00
   -6    5    4      0.29      0.00
   -5    5    4     -0.98      0.00
   -4    5    4     -3.57      0.00
   -3    5    4     -2.46      0.00
   -2    5    4      0.66      0.00
   -1    5    4      4.35      0.00
    0    5    4      1.78      0.00
    1    5    4      3.52      0.00
    2    5    4      2.04      0.00
    3    5    4      0.70      0.00
    4    5    4     -0.93      0.00
    5    5    4     -3.04      0.00
    6    5    4      0.44      0.00
    7    5    4     -1.63      0.00
    8    5    4     -0.97      0.00
    9    5    4      1.23      0.00
   10    5    4     -0.52      0.00
   11    5    4     -2.42      0.00
   12    5    4     -1.74      0.00
   13    5    4      0.63      0.00
   14    5    4      0.81      0.00
   15    5    4     -0.78      0.00
   16    5    4     -0.17      0.00
   17    5    4      0.18      0.00
  -14    6    4      1.33      0.00
  -13    6    4     -0.41      0.00
  -12    6    4     -0.65      0.00
  -11    6    4     -0.35      0.00
  -10    6    4     -1.32      0.00
   -9    6    4      0.12      0.00
   -8    6    4     -0.23      0.00
   -7    6    4     -1.39      0.00
   -6    6    4     -0.81      0.00
   -5    6    4     -0.96      0.00
   -4    6    4      2.14      0.00
   -3    6    4      4.12      0.00
   -2    6    4      2.14      0.00
   -1    6    4     -3.11      0.00
    0    6    4     -4.25      0.00
    1    6    4     -1.58      0.00
    2    6    4     -5.99      0.00
    3    6    4     -5.03      0.00
    4    6    4     -3.75      0.00
    5    6    4      0.74      0.00
    6    6    4      2.17      0.00
    7    6    4      1.12      0.00
    8    6    4      1.99      0.00
    9    6    4      0.41      0.00
   10    6    4     -0.88      0.00
   11    6    4      1.62      0.00
   12    6    4      2.54      0.00
   13    6    4      1.40      0.00
   14    6    4     -1.07      0.00
   15    6    4     -0.56      0.00
   16    6    4      0.48      0.00
   17    6    4     -0.47      0.00
  -13    7    4     -0.92      0.00
  -12    7    4      1.44      0.00
  -11    7    4      1.22      0.00
  -10    7    4     -0.05      0.00
   -9    7    4     -0.47      0.00
   -8    7    4     -0.93      0.00
   -7    7    4      0.76      0.00
   -6    7    4      1.38      0.00
   -5    7    4      1.23      0.00
   -4    7    4     -0.32      0.00
   -3    7    4     -3.55      0.00
   -2    7    4     -4.49      0.00
   -1    7    4     -2.95      0.00
    0    7    4      2.13      0.00
    1    7    4      1.32      0.00
    2    7    4      1.09      0.00
    3    7    4      5.25      0.00
    4    7    4      5.73      0.00
    5    7    4      4.13      0.00
    6    7    4     -0.81      0.00
    7    7    4     -1.78      0.00
    8    7    4     -1.17      0.00
    9    7    4     -1.07      0.00
   10    7    4      0.20      0.00
   11    7    4      0.15      0.00
   12    7    4     -1.79      0.00
   13    7    4     -2.07      0.00
   14    7    4     -0.58      0.00
   15    7    4      1.72      0.00
   16    7    4      0.87      0.00
   17    7    4      0.09      0.00
  -13    8    4      0.20      0.00
  -12    8    4     -0.16      0.00
  -11    8    4     -1.80      0.00
  -10    8    4     -0.59      0.00
   -9    8    4      1.07      0.00
   -8    8    4      1.59      0.00
   -7    8    4      0.42      0.00
   -6    8    4     -1.02      0.00
   -5    8    4     -1.08      0.00
   -4    8    4     -0.77      0.00
   -3    8    4      1.84      0.00
   -2    8    4      3.97      0.00
   -1    8    4      4.81      0.00
    0    8    4      3.56      0.00
    1    8    4     -0.36      0.00
    2    8    4      1.39      0.00
    3    8    4      0.30      0.00
    4    8    4     -3.87      0.00
    5    8    4     -6.34      0.00
    6    8    4     -2.73      0.00
    7    8    4      1.69      0.00
    8    8    4      1.37      0.00
    9    8    4     -0.32      0.00
   10    8    4     -0.09      0.00
   11    8    4     -0.36      0.00
   12    8    4      0.37      0.00
   13    8    4      1.15      0.00
   14    8    4      1.31      0.00
   15    8    4     -0.49      0.00
   16    8    4     -1.94      0.00
  -12    9    4      0.49      0.00
  -11    9    4      0.30      0.00
  -10    9    4      1.16      0.00
   -9    9    4      0.38      0.00
   -8    9    4     -0.76      0.00
   -7    9    4     -1.04      0.00
   -6    9    4      0.42      0.00
   -5    9    4      0.47      0.00
   -4    9    4      0.63      0.00
   -3    9    4      0.26      0.00
   -2    9    4     -2.63      0.00
   -1    9    4     -3.78      0.00
    0    9    4     -4.28      0.00
    1    9    4     -2.76      0.00
    2    9    4     -0.81      0.00
    3    9    4     -2.13      0.00
    4    9    4     -0.39      0.00
    5    9    4      3.99      0.00
    6    9    4      4.98      0.00
    7    9    4      0.23      0.00
    8    9    4     -2.00      0.00
    9    9    4     -0.42      0.00
   10    9    4      1.11      0.00
   11    9    4      0.32      0.00
   12    9    4     -0.22      0.00
   13    9    4     -0.58      0.00
   14    9    4     -0.55      0.00
   15    9    4     -0.53      0.00
   16    9    4      0.74      0.00
  -12   10    4     -1.80      0.00
  -11   10    4      0.04      0.00
  -10   10    4      0.18      0.00
   -9   10    4     -1.46      0.00
   -8   10    4     -1.61      0.00
   -7   10    4     -0.25      0.00
   -6   10    4      0.26      0.00
   -5   10    4     -0.37      0.00
   -4   10    4      0.29      0.00
   -3   10    4     -0.74      0.00
   -2   10    4     -0.21      0.00
   -1   10    4      2.78      0.00
    0   10    4      3.03      0.00
    1   10    4      3.15      0.00
    2   10    4      2.24      0.00
    3   10    4      1.04      0.00
    4   10    4      0.71      0.00
    5   10    4     -0.58      0.00
    6   10    4     -3.34      0.00
    7   10    4     -2.23      0.00
    8   10    4      0.41      0.00
    9   10    4      1.34      0.00
   10   10    4      0.19      0.00
   11   10    4     -0.68      0.00
   12   10    4      0.11      0.00
   13   10    4      1.15      0.00
   14   10    4      0.62      0.00
   15   10    4      0.35      0.00
   16   10    4      0.35      0.00
  -11   11    4      1.13      0.00
  -10   11    4     -1.18      0.00
   -9   11    4      0.38      0.00
   -8   11    4      2.71      0.00
   -7   11    4      2.33      0.00
   -6   11    4      0.29      0.00
   -5   11    4     -0.12      0.00
   -4   11    4     -0.09      0.00
   -3   11    4     -0.34      0.00
   -2   11    4      1.50      0.00
   -1   11    4      0.34      0.00
    0   11    4     -2.37      0.00
    1   11    4     -1.86      0.00
    2   11    4     -2.43      0.00
    3   11    4     -2.14      0.00
    4   11    4     -0.20      0.00
    5   11    4      0.26      0.00
    6   11    4      0.59      0.00
    7   11    4      1.72      0.00
    8   11    4      0.91      0.00
    9   11    4      0.19      0.00
   10   11    4     -1.18      0.00
   11   11    4     -0.53      0.00
   12   11    4      0.31      0.00
   13   11    4     -0.74      0.00
   14   11    4     -1.56      0.00
   15   11    4     -0.58      0.00
   16   11    4     -0.51      0.00
  -11   12    4     -0.84      0.00
  -10   12    4      0.24      0.00
   -9   12    4      1.37      0.00
   -8   12    4     -1.54      0.00
   -7   12    4     -2.81      0.00
   -6   12    4     -1.42      0.00
   -5   12    4      0.26      0.00
   -4   12    4      0.17      0.00
   -3   12    4      0.23      0.00
   -2   12    4     -0.25      0.00
   -1   12    4     -2.04      0.00
    0   12    4      0.08      0.00
    1   12    4      1.48      0.00
    2   12    4      0.35      0.00
    3   12    4      1.59      0.00
    4   12    4      1.46      0.00
    5   12    4     -0.10      0.00
    6   12    4      0.27      0.00
    7   12    4     -0.46      0.00
    8   12    4     -0.65      0.00
    9   12    4     -0.51      0.00
   10   12    4      0.20      0.00
   11   12    4      1.38      0.00
   12   12    4      0.54      0.00
   13   12    4     -0.17      0.00
   14   12    4      1.08      0.00
   15   12    4      1.20      0.00
  -10   13    4      0.22      0.00
   -9   13    4     -0.91      0.00
   -8   13    4     -0.73      0.00
   -7   13    4      1.67      0.00
   -6   13    4      1.61      0.00
   -5   13    4      0.32      0.00
   -4   13    4     -0.51      0.00
   -3   13    4     -0.16      0.00
   -2   13    4     -0.13      0.00
   -1   13    4      0.73      0.00
    0   13    4      1.38      0.00
    1   13    4     -1.03      0.00
    2   13    4      0.00      0.00
    3   13    4      1.18      0.00
    4   13    4     -0.69      0.00
    5   13    4     -0.89      0.00
    6   13    4     -0.49      0.00
    7   13    4     -0.24      0.00
    8   13    4      0.80      0.00
    9   13    4     -0.04      0.00
   10   13    4     -0.23      0.00
   11   13    4     -1.01      0.00
   12   13    4     -1.28      0.00
   13   13    4     -0.31      0.00
   14   13    4      0.05      0.00
   15   13    4     -0.80      0.00
  -10   14    4      1.44      0.00
   -9   14    4     -0.04      0.00
   -8   14    4      0.68      0.00
   -7   14    4      0.26      0.00
   -6   14    4     -1.00      0.00
   -5   14    4     -0.67      0.00
   -4   14    4      0.09      0.00
   -3   14    4      0.57      0.00
   -2   14    4      0.15      0.00
   -1   14    4      0.10      0.00
    0   14    4     -0.62      0.00
    1   14    4      0.31      0.00
    2   14    4      1.41      0.00
    3   14    4     -1.39      0.00
    4   14    4     -1.45      0.00
    5   14    4      0.46      0.00
    6   14    4      0.67      0.00
    7   14    4      0.57      0.00
    8   14    4     -0.52      0.00
    9   14    4     -0.53      0.00
   10   14    4      0.39      0.00
   11   14    4      0.70      0.00
   12   14    4      1.21      0.00
   13   14    4      0.98      0.00
   14   14    4      0.00      0.00
   15   14    4     -0.09      0.00
   -9   15    4     -1.45      0.00
   -8   15    4      0.31      0.00
   -7   15    4     -0.20      0.00
   -6   15    4      0.04      0.00
   -5   15    4      0.60      0.00
   -4   15    4      0.39      0.00
   -3   15    4     -0.24      0.00
   -2   15    4     -0.44      0.00
   -1   15    4     -0.12      0.00
    0   15    4     -0.21      0.00
    1   15    4      0.04      0.00
    2   15    4     -1.75      0.00
    3   15    4     -0.80      0.00
    4   15    4      1.51      0.00
    5   15    4      0.65      0.00
    6   15    4     -0.12      0.00
    7   15    4     -0.28      0.00
    8   15    4     -0.17      0.00
    9   15    4      0.48      0.00
   10   15    4      0.07      0.00
   11   15    4      0.06      0.00
   12   15    4     -0.63      0.00
   13   15    4     -1.09      0.00
   14   15    4     -0.69      0.00
   -8   16    4      0.99      0.00
   -7   16    4     -0.52      0.00
   -6   16    4     -0.41      0.00
   -5   16    4     -0.56      0.00
   -4   16    4     -0.54      0.00
   -3   16    4     -0.23      0.00
   -2   16    4      0.24      0.00
   -1   16    4     -0.02      0.00
    0   16    4      0.21      0.00
    1   16    4      0.14      0.00
    2   16    4      0.44      0.00
    3   16    4      1.92      0.00
    4   16    4     -0.12      0.00
    5   16    4     -0.83      0.00
    6   16    4     -0.54      0.00
    7   16    4     -0.58      0.00
    8   16    4      0.15      0.00
    9   16    4      0.09      0.00
   10   16    4     -0.04      0.00
   11   16    4     -0.55      0.00
   12   16    4     -0.61      0.00
   13   16    4      0.62      0.00
   -7   17    4     -0.69      0.00
   -6   17    4      0.54      0.00
   -5   17    4      1.07      0.00
   -4   17    4      1.00      0.00
   -3   17    4      0.48      0.00
   -2   17    4      0.12      0.00
   -1   17    4      0.03      0.00
    0   17    4      0.52      0.00
    1   17    4     -0.20      0.00
    2   17    4      0.47      0.00
    3   17    4     -0.51      0.00
    4   17    4     -0.88      0.00
    5   17    4      0.84      0.00
    6   17    4      0.58      0.00
    7   17    4      1.07      0.00
    8   17    4      0.55      0.00
    9   17    4     -0.37      0.00
   10   17    4     -0.06      0.00
   11   17    4      0.29      0.00
   12   17    4      1.29      0.00
   13   17    4      0.35      0.00
   -6   18    4      0.77      0.00
   -5   18    4     -0.35      0.00
   -4   18    4     -1.22      0.00
   -3   18    4     -0.88      0.00
   -2   18    4     -0.44      0.00
   -1   18    4     -0.05      0.00
    0   18    4     -0.43      0.00
    1   18    4     -0.86      0.00
    2   18    4     -0.22      0.00
    3   18    4     -1.02      0.00
    4   18    4      0.27      0.00
    5   18    4     -0.52      0.00
    6   18    4     -1.00      0.00
    7   18    4     -0.55      0.00
    8   18    4     -0.93      0.00
    9   18    4      0.12      0.00
   10   18    4      0.27      0.00
   11   18    4     -0.14      0.00
   12   18    4     -0.77      0.00
   -4   19    4     -0.27      0.00
   -3   19    4      0.50      0.00
   -2   19    4      0.30      0.00
   -1   19    4      0.45      0.00
    0   19    4     -0.08      0.00
    1   19    4      0.86      0.00
    2   19    4      0.96      0.00
    3   19    4      0.52      0.00
    4   19    4      0.83      0.00
    5   19    4      0.17      0.00
    6   19    4      1.14      0.00
    7   19    4      0.41      0.00
    8   19    4      0.17      0.00
    9   19    4      0.29      0.00
   10   19    4     -0.28      0.00
   11   19    4      0.17      0.00
   -3   20    4      1.03      0.00
   -2   20    4      0.63      0.00
   -1   20    4      0.25      0.00
    0   20    4     -0.35      0.00
    1   20    4      0.32      0.00
    2   20    4     -0.94      0.00
    3   20    4     -0.60      0.00
    4   20    4     -0.39      0.00
    5   20    4     -0.45      0.00
    6   20    4     -0.59      0.00
    7   20    4     -0.73      0.00
    8   20    4      0.34      0.00
    9   20    4      0.22      0.00
    0   21    4     -0.33      0.00
    1   21    4     -0.08      0.00
    2   21    4     -0.88      0.00
    3   21    4      0.46      0.00
    4   21    4      0.27      0.00
    5   21    4      0.38      0.00
    6   21    4      0.53      0.00
    7   21    4      0.79      0.00
   -5  -18    5     -0.92      0.00
   -4  -18    5     -0.29      0.00
   -3  -18    5     -0.57      0.00
   -2  -18    5     -0.33      0.00
   -1  -18    5     -0.52      0.00
    0  -18    5      0.34      0.00
    1  -18    5      1.57      0.00
   -7  -17    5      0.37      0.00
   -6  -17    5      0.56      0.00
   -5  -17    5      1.17      0.00
   -4  -17    5      0.46      0.00
   -3  -17    5     -0.22      0.00
   -2  -17    5     -0.79      0.00
   -1  -17    5     -0.20      0.00
    0  -17    5      0.45      0.00
    1  -17    5     -0.53      0.00
    2  -17    5     -1.59      0.00
    3  -17    5     -0.67      0.00
    4  -17    5      1.35      0.00
   -9  -16    5     -0.74      0.00
   -8  -16    5      0.37      0.00
   -7  -16    5     -0.20      0.00
   -6  -16    5     -0.52      0.00
   -5  -16    5     -0.19      0.00
   -4  -16    5     -0.15      0.00
   -3  -16    5     -0.19      0.00
   -2  -16    5      0.87      0.00
   -1  -16    5      1.54      0.00
    0  -16    5     -0.15      0.00
    1  -16    5     -0.40      0.00
    2  -16    5      0.40      0.00
    3  -16    5      1.20      0.00
    4  -16    5     -0.25      0.00
    5  -16    5     -1.45      0.00
    6  -16    5      0.19      0.00
  -10  -15    5      1.28      0.00
   -9  -15    5      1.54      0.00
   -8  -15    5     -0.24      0.00
   -7  -15    5     -0.69      0.00
   -6  -15    5      0.39      0.00
   -5  -15    5      0.33      0.00
   -4  -15    5     -0.71      0.00
   -3  -15    5     -0.82      0.00
   -2  -15    5     -0.03      0.00
   -1  -15    5     -1.21      0.00
    0  -15    5     -0.87      0.00
    1  -15    5      0.67      0.00
    2  -15    5     -0.08      0.00
    3  -15    5     -0.02      0.00
    4  -15    5     -0.50      0.00
    5  -15    5      0.87      0.00
    6  -15    5      0.52      0.00
    7  -15    5      0.02      0.00
  -11  -14    5     -0.43      0.00
  -10  -14    5     -0.39      0.00
   -9  -14    5     -1.54      0.00
   -8  -14    5     -0.41      0.00
   -7  -14    5      0.77      0.00
   -6  -14    5     -0.07      0.00
   -5  -14    5     -1.11      0.00
   -4  -14    5     -0.45      0.00
   -3  -14    5      1.14      0.00
   -2  -14    5      1.24      0.00
   -1  -14    5      0.22      0.00
    0  -14    5      0.81      0.00
    1  -14    5     -0.22      0.00
    2  -14    5     -0.26      0.00
    3  -14    5      0.56      0.00
    4  -14    5     -0.61      0.00
    5  -14    5     -0.42      0.00
    6  -14    5     -1.03      0.00
    7  -14    5      0.24      0.00
    8  -14    5     -0.18      0.00
  -11  -13    5      0.34      0.00
  -10  -13    5      0.26      0.00
   -9  -13    5      0.74      0.00
   -8  -13    5      0.78      0.00
   -7  -13    5     -0.63      0.00
   -6  -13    5     -0.42      0.00
   -5  -13    5      1.34      0.00
   -4  -13    5      1.87      0.00
   -3  -13    5      0.77      0.00
   -2  -13    5     -1.00      0.00
   -1  -13    5     -1.21      0.00
    0  -13    5     -0.12      0.00
    1  -13    5      0.10      0.00
    2  -13    5      0.81      0.00
    3  -13    5     -0.47      0.00
    4  -13    5     -0.53      0.00
    5  -13    5      1.11      0.00
    6  -13    5      1.18      0.00
    7  -13    5      0.78      0.00
    8  -13    5     -0.41      0.00
    9  -13    5     -0.25      0.00
  -12  -12    5      0.05      0.00
  -11  -12    5      0.48      0.00
  -10  -12    5     -0.35      0.00
   -9  -12    5     -0.53      0.00
   -8  -12    5     -0.84      0.00
   -7  -12    5      0.17      0.00
   -6  -12    5      0.96      0.00
   -5  -12    5     -0.08      0.00
   -4  -12    5     -2.06      0.00
   -3  -12    5     -2.01      0.00
   -2  -12    5     -0.74      0.00
   -1  -12    5      0.88      0.00
    0  -12    5      1.11      0.00
    1  -12    5     -0.52      0.00
    2  -12    5     -1.13      0.00
    3  -12    5     -0.89      0.00
    4  -12    5      0.74      0.00
    5  -12    5      0.37      0.00
    6  -12    5     -1.04      0.00
    7  -12    5     -0.87      0.00
    8  -12    5     -0.11      0.00
    9  -12    5      0.22      0.00
   10  -12    5      0.81      0.00
  -13  -11    5      1.19      0.00
  -12  -11    5      1.09      0.00
  -11  -11    5     -0.34      0.00
  -10  -11    5     -0.42      0.00
   -9  -11    5      0.57      0.00
   -8  -11    5      0.93      0.00
   -7  -11    5      0.31      0.00
   -6  -11    5     -0.68      0.00
   -5  -11    5     -0.68      0.00
   -4  -11    5      0.32      0.00
   -3  -11    5      2.16      0.00
   -2  -11    5      1.68      0.00
   -1  -11    5      0.37      0.00
    0  -11    5     -0.88      0.00
    1  -11    5     -0.62      0.00
    2  -11    5      1.52      0.00
    3  -11    5      1.26      0.00
    4  -11    5      0.42      0.00
    5  -11    5     -0.51      0.00
    6  -11    5     -0.58      0.00
    7  -11    5      0.15      0.00
    8  -11    5     -0.44      0.00
    9  -11    5      0.01      0.00
   10  -11    5      0.13      0.00
   11  -11    5     -0.90      0.00
  -13  -10    5     -0.67      0.00
  -12  -10    5     -1.09      0.00
  -11  -10    5     -0.29      0.00
  -10  -10    5      1.01      0.00
   -9  -10    5      0.15      0.00
   -8  -10    5     -0.85      0.00
   -7  -10    5     -0.72      0.00
   -6  -10    5      0.64      0.00
   -5  -10    5      0.12      0.00
   -4  -10    5     -0.29      0.00
   -3  -10    5     -0.44      0.00
   -2  -10    5     -1.95      0.00
   -1  -10    5     -1.11      0.00
    0  -10    5     -0.33      0.00
    1  -10    5      0.10      0.00
    2  -10    5     -0.58      0.00
    3  -10    5     -1.64      0.00
    4  -10    5      0.13      0.00
    5  -10    5     -0.07      0.00
    6  -10    5      0.17      0.00
    7  -10    5      1.34      0.00
    8  -10    5      0.90      0.00
    9  -10    5      1.01      0.00
   10  -10    5     -0.83      0.00
   11  -10    5     -0.25      0.00
   12  -10    5      0.32      0.00
  -14   -9    5     -0.54      0.00
  -13   -9    5      0.36      0.00
  -12   -9    5      0.77      0.00
  -11   -9    5      0.08      0.00
  -10   -9    5     -1.07      0.00
   -9   -9    5     -1.01      0.00
   -8   -9    5      0.71      0.00
   -7   -9    5      1.24      0.00
   -6   -9    5      0.11      0.00
   -5   -9    5     -0.77      0.00
   -4   -9    5      1.93      0.00
   -3   -9    5      1.75      0.00
   -2   -9    5     -0.02      0.00
   -1   -9    5      0.83      0.00
    0   -9    5      0.25      0.00
    1   -9    5      1.37      0.00
    2   -9    5      1.62      0.00
    3   -9    5      1.36      0.00
    4   -9    5      0.47      0.00
    5   -9    5     -1.34      0.00
    6   -9    5      0.60      0.00
    7   -9    5     -0.52      0.00
    8   -9    5     -2.03      0.00
    9   -9    5     -1.06      0.00
   10   -9    5     -0.44      0.00
   11   -9    5      1.02      0.00
   12   -9    5      0.24      0.00
   13   -9    5      0.71      0.00
  -14   -8    5      1.02      0.00
  -13   -8    5      0.36      0.00
  -12   -8    5     -0.71      0.00
  -11   -8    5      0.24      0.00
  -10   -8    5      1.23      0.00
   -9   -8    5      1.76      0.00
   -8   -8    5     -0.10      0.00
   -7   -8    5     -1.92      0.00
   -6   -8    5     -1.58      0.00
   -5   -8    5      0.51      0.00
   -4   -8    5     -0.07      0.00
   -3   -8    5     -4.65      0.00
   -2   -8    5     -2.46      0.00
   -1   -8    5      2.00      0.00
    0   -8    5      1.63      0.00
    1   -8    5      0.35      0.00
    2   -8    5     -3.27      0.00
    3   -8    5     -2.82      0.00
    4   -8    5     -1.10      0.00
    5   -8    5      0.14      0.00
    6   -8    5      0.87      0.00
    7   -8    5     -1.13      0.00
    8   -8    5      1.45      0.00
    9   -8    5      1.71      0.00
   10   -8    5      0.71      0.00
   11   -8    5      0.21      0.00
   12   -8    5     -0.04      0.00
   13   -8    5     -0.59      0.00
  -14   -7    5     -1.04      0.00
  -13   -7    5     -0.74      0.00
  -12   -7    5      0.28      0.00
  -11   -7    5      0.11      0.00
  -10   -7    5     -1.19      0.00
   -9   -7    5     -1.75      0.00
   -8   -7    5     -1.46      0.00
   -7   -7    5      1.55      0.00
   -6   -7    5      2.90      0.00
   -5   -7    5      0.99      0.00
   -4   -7    5     -1.85      0.00
   -3   -7    5      0.83      0.00
   -2   -7    5      6.68      0.00
   -1   -7    5      1.08      0.00
    0   -7    5     -5.41      0.00
    1   -7    5     -4.10      0.00
    2   -7    5      0.23      0.00
    3   -7    5      4.91      0.00
    4   -7    5      2.66      0.00
    5   -7    5      0.87      0.00
    6   -7    5      0.56      0.00
    7   -7    5     -0.01      0.00
    8   -7    5      0.89      0.00
    9   -7    5     -1.72      0.00
   10   -7    5     -0.78      0.00
   11   -7    5     -0.67      0.00
   12   -7    5     -0.39      0.00
   13   -7    5     -0.79      0.00
   14   -7    5      0.88      0.00
  -14   -6    5      0.81      0.00
  -13   -6    5     -0.20      0.00
  -12   -6    5     -0.15      0.00
  -11   -6    5     -0.45      0.00
  -10   -6    5      0.51      0.00
   -9   -6    5      1.24      0.00
   -8   -6    5      1.68      0.00
   -7   -6    5      0.29      0.00
   -6   -6    5     -3.33      0.00
   -5   -6    5     -3.21      0.00
   -4   -6    5      0.79      0.00
   -3   -6    5      3.16      0.00
   -2   -6    5     -2.24      0.00
   -1   -6    5     -7.39      0.00
    0   -6    5      2.15      0.00
    1   -6    5      8.36      0.00
    2   -6    5      4.59      0.00
    3   -6    5     -1.83      0.00
    4   -6    5     -5.48      0.00
    5   -6    5     -1.66      0.00
    6   -6    5     -1.16      0.00
    7   -6    5     -1.02      0.00
    8   -6    5     -0.13      0.00
    9   -6    5     -0.55      0.00
   10   -6    5      1.02      0.00
   11   -6    5      0.14      0.00
   12   -6    5      0.46      0.00
   13   -6    5      0.13      0.00
   14   -6    5      0.80      0.00
  -14   -5    5     -0.67      0.00
  -13   -5    5      0.87      0.00
  -12   -5    5      0.97      0.00
  -11   -5    5      0.23      0.00
  -10   -5    5      0.11      0.00
   -9   -5    5     -0.91      0.00
   -8   -5    5     -1.41      0.00
   -7   -5    5     -0.62      0.00
   -6   -5    5      2.44      0.00
   -5   -5    5      5.48      0.00
   -4   -5    5      3.00      0.00
   -3   -5    5     -1.45      0.00
   -2   -5    5     -1.75      0.00
   -1   -5    5      5.20      0.00
    0   -5    5      6.84      0.00
    1   -5    5     -5.07      0.00
    2   -5    5     -8.81      0.00
    3   -5    5     -2.90      0.00
    4   -5    5      3.13      0.00
    5   -5    5      4.76      0.00
    6   -5    5      0.41      0.00
    7   -5    5      1.48      0.00
    8   -5    5      0.67      0.00
    9   -5    5      0.18      0.00
   10   -5    5      0.54      0.00
   11   -5    5     -0.24      0.00
   12   -5    5     -0.17      0.00
   13   -5    5     -0.24      0.00
   14   -5    5      0.31      0.00
   15   -5    5     -0.34      0.00
  -15   -4    5      0.39      0.00
  -14   -4    5      0.38      0.00
  -13   -4    5     -0.25      0.00
  -12   -4    5     -1.17      0.00
  -11   -4    5     -0.43      0.00
  -10   -4    5      0.06      0.00
   -9   -4    5      0.44      0.00
   -8   -4    5      1.61      0.00
   -7   -4    5      0.84      0.00
   -6   -4    5     -2.79      0.00
   -5   -4    5     -5.94      0.00
   -4   -4    5     -7.03      0.00
   -3   -4    5     -3.24      0.00
   -2   -4    5     -0.32      0.00
   -1   -4    5     -1.71      0.00
    0   -4    5     -7.57      0.00
    1   -4    5     -5.33      0.00
    2   -4    5      6.09      0.00
    3   -4    5      6.76      0.00
    4   -4    5      0.53      0.00
    5   -4    5     -3.35      0.00
    6   -4    5     -3.19      0.00
    7   -4    5      0.32      0.00
    8   -4    5     -1.84      0.00
    9   -4    5     -0.31      0.00
   10   -4    5     -0.44      0.00
   11   -4    5     -0.41      0.00
   12   -4    5      0.26      0.00
   13   -4    5      1.14      0.00
   14   -4    5      0.67      0.00
   15   -4    5     -0.67      0.00
  -15   -3    5     -1.16      0.00
  -14   -3    5     -0.37      0.00
  -13   -3    5      0.11      0.00
  -12   -3    5      0.16      0.00
  -11   -3    5      0.40      0.00
  -10   -3    5      0.46      0.00
   -9   -3    5      0.01      0.00
   -8   -3    5     -0.74      0.00
   -7   -3    5     -1.23      0.00
   -6   -3    5      2.38      0.00
   -5   -3    5      7.02      0.00
   -4   -3    5      7.89      0.00
   -3   -3    5      7.09      0.00
   -2   -3    5      3.06      0.00
   -1   -3    5      1.22      0.00
    0   -3    5      2.87      0.00
    1   -3    5      6.18      0.00
    2   -3    5      2.84      0.00
    3   -3    5     -5.80      0.00
    4   -3    5     -3.22      0.00
    5   -3    5      1.51      0.00
    6   -3    5      2.95      0.00
    7   -3    5      1.73      0.00
    8   -3    5      0.01      0.00
    9   -3    5      1.91      0.00
   10   -3    5     -0.01      0.00
   11   -3    5      0.34      0.00
   12   -3    5     -0.24      0.00
   13   -3    5     -1.15      0.00
   14   -3    5     -2.40      0.00
   15   -3    5     -0.95      0.00
  -15   -2    5      0.93      0.00
  -14   -2    5      1.01      0.00
  -13   -2    5     -0.65      0.00
  -12   -2    5     -0.68      0.00
  -11   -2    5      0.29      0.00
  -10   -2    5     -0.58      0.00
   -9   -2    5     -1.28      0.00
   -8   -2    5     -0.01      0.00
   -7   -2    5      0.48      0.00
   -6   -2    5     -0.56      0.00
   -5   -2    5     -6.20      0.00
   -4   -2    5     -8.40      0.00
   -3   -2    5     -6.36      0.00
   -2   -2    5     -3.95      0.00
   -1   -2    5      0.44      0.00
    0   -2    5      1.17      0.00
    1   -2    5     -0.03      0.00
    2   -2    5     -1.23      0.00
    3   -2    5     -0.07      0.00
    4   -2    5      4.29      0.00
    5   -2    5     -1.16      0.00
    6   -2    5     -2.67      0.00
    7   -2    5     -2.22      0.00
    8   -2    5     -0.77      0.00
    9   -2    5     -0.56      0.00
   10   -2    5     -1.07      0.00
   11   -2    5      0.48      0.00
   12   -2    5      0.31      0.00
   13   -2    5      1.10      0.00
   14   -2    5      1.78      0.00
   15   -2    5      2.41      0.00
   16   -2    5      0.43      0.00
  -15   -1    5     -0.58      0.00
  -14   -1    5     -0.88      0.00
  -13   -1    5      0.02      0.00
  -12   -1    5      2.04      0.00
  -11   -1    5      1.14      0.00
  -10   -1    5     -0.42      0.00
   -9   -1    5      1.06      0.00
   -8   -1    5      0.95      0.00
   -7   -1    5     -1.25      0.00
   -6   -1    5     -1.40      0.00
   -5   -1    5      1.59      0.00
   -4   -1    5      6.96      0.00
   -3   -1    5      4.47      0.00
   -2   -1    5     -0.25      0.00
   -1   -1    5     -3.53      0.00
    0   -1    5     -6.75      0.00
    1   -1    5     -3.96      0.00
    2   -1    5     -4.06      0.00
    3   -1    5     -3.10      0.00
    4   -1    5     -0.77      0.00
    5   -1    5     -0.80      0.00
    6   -1    5      4.62      0.00
    7   -1    5      1.89      0.00
    8   -1    5      0.80      0.00
    9   -1    5      0.16      0.00
   10   -1    5      0.53      0.00
   11   -1    5     -0.05      0.00
   12   -1    5     -0.87      0.00
   13   -1    5     -0.99      0.00
   14   -1    5     -1.32      0.00
   15   -1    5     -1.19      0.00
   16   -1    5     -1.36      0.00
  -15    0    5      1.38      0.00
  -14    0    5      0.50      0.00
  -13    0    5      0.63      0.00
  -12    0    5     -0.84      0.00
  -11    0    5     -2.71      0.00
  -10    0    5     -0.69      0.00
   -9    0    5      0.98      0.00
   -8    0    5     -0.31      0.00
   -7    0    5      1.53      0.00
   -6    0    5      4.62      0.00
   -5    0    5      3.81      0.00
   -4    0    5     -1.52      0.00
   -3    0    5     -3.72      0.00
   -2    0    5      3.79      0.00
   -1    0    5      9.73      0.00
    0    0    5     12.38      0.00
    1    0    5     11.80      0.00
    2    0    5      4.21      0.00
    3    0    5      6.48      0.00
    4    0    5      3.61      0.00
    5    0    5     -0.95      0.00
    6    0    5     -3.21      0.00
    7    0    5     -4.63      0.00
    8    0    5      0.77      0.00
    9    0    5      0.55      0.00
   10    0    5     -0.24      0.00
   11    0    5     -0.25      0.00
   12    0    5      0.60      0.00
   13    0    5      1.11      0.00
   14    0    5      0.96      0.00
   15    0    5      0.49      0.00
   16    0    5      0.14      0.00
  -15    1    5     -0.51      0.00
  -14    1    5     -1.05      0.00
  -13    1    5     -0.43      0.00
  -12    1    5     -1.00      0.00
  -11    1    5      0.79      0.00
  -10    1    5      1.65      0.00
   -9    1    5     -0.66      0.00
   -8    1    5     -1.68      0.00
   -7    1    5     -1.59      0.00
   -6    1    5     -4.89      0.00
   -5    1    5     -7.67      0.00
   -4    1    5     -4.47      0.00
   -3    1    5      1.49      0.00
   -2    1    5     -0.06      0.00
   -1    1    5     -9.59      0.00
    0    1    5    -15.25      0.00
    1    1    5    -18.27      0.00
    2    1    5    -13.14      0.00
    3    1    5     -3.43      0.00
    4    1    5     -7.57      0.00
    5    1    5     -1.85      0.00
    6    1    5      3.12      0.00
    7    1    5      4.75      0.00
    8    1    5      1.32      0.00
    9    1    5     -2.96      0.00
   10    1    5     -0.35      0.00
   11    1    5      0.77      0.00
   12    1    5     -0.01      0.00
   13    1    5     -0.79      0.00
   14    1    5     -1.14      0.00
   15    1    5     -0.07      0.00
   16    1    5      0.61      0.00
  -14    2    5      0.55      0.00
  -13    2    5      0.51      0.00
  -12    2    5      0.86      0.00
  -11    2    5      1.58      0.00
  -10    2    5     -0.05      0.00
   -9    2    5      0.05      0.00
   -8    2    5      0.88      0.00
   -7    2    5      1.89      0.00
   -6    2    5      3.29      0.00
   -5    2    5      6.02      0.00
   -4    2    5      7.42      0.00
   -3    2    5      2.91      0.00
   -2    2    5     -2.48      0.00
   -1    2    5     -1.60      0.00
    0    2    5      7.08      0.00
    1    2    5     13.79      0.00
    2    2    5     19.33      0.00
    3    2    5     11.46      0.00
    4    2    5      4.85      0.00
    5    2    5      8.35      0.00
    6    2    5     -0.01      0.00
    7    2    5     -4.03      0.00
    8    2    5     -2.90      0.00
    9    2    5      2.11      0.00
   10    2    5      2.80      0.00
   11    2    5     -0.81      0.00
   12    2    5     -0.68      0.00
   13    2    5      0.26      0.00
   14    2    5      1.05      0.00
   15    2    5      0.82      0.00
   16    2    5     -1.00      0.00
   17    2    5     -1.03      0.00
  -14    3    5      0.46      0.00
  -13    3    5     -0.62      0.00
  -12    3    5     -0.03      0.00
  -11    3    5     -1.27      0.00
  -10    3    5     -1.26      0.00
   -9    3    5     -0.20      0.00
   -8    3    5     -0.07      0.00
   -7    3    5      0.44      0.00
   -6    3    5     -1.86      0.00
   -5    3    5     -2.81      0.00
   -4    3    5     -4.35      0.00
   -3    3    5     -5.82      0.00
   -2    3    5     -1.77      0.00
   -1    3    5      5.44      0.00
    0    3    5      8.03      0.00
    1    3    5      0.00      0.00
    2    3    5     -8.44      0.00
    3    3    5    -16.12      0.00
    4    3    5     -9.45      0.00
    5    3    5     -7.70      0.00
    6    3    5     -6.76      0.00
    7    3    5      2.09      0.00
    9    3    5     -0.30      0.00
   10    3    5     -3.30      0.00
   11    3    5     -1.42      0.00
   12    3    5      1.26      0.00
   13    3    5      0.02      0.00
   14    3    5     -0.34      0.00
   15    3    5     -1.12      0.00
   16    3    5     -0.09      0.00
   17    3    5      1.46      0.00
  -14    4    5     -0.47      0.00
  -13    4    5      0.57      0.00
  -12    4    5      0.30      0.00
  -11    4    5     -0.50      0.00
  -10    4    5      0.92      0.00
   -9    4    5     -0.23      0.00
   -8    4    5     -0.36      0.00
   -7    4    5     -1.13      0.00
   -6    4    5     -1.51      0.00
   -5    4    5      1.17      0.00
   -4    4    5      0.86      0.00
   -3    4    5      3.42      0.00
   -2    4    5      5.42      0.00
   -1    4    5      1.85      0.00
    0    4    5     -7.75      0.00
    1    4    5    -11.54      0.00
    2    4    5     -5.35      0.00
    3    4    5      3.30      0.00
    4    4    5     11.75      0.00
    5    4    5      8.33      0.00
    6    4    5      7.30      0.00
    7    4    5      2.04      0.00
    8    4    5     -3.48      0.00
    9    4    5     -0.99      0.00
   10    4    5      2.37      0.00
   11    4    5      2.97      0.00
   12    4    5      0.41      0.00
   13    4    5     -0.89      0.00
   14    4    5      0.46      0.00
   15    4    5      0.17      0.00
   16    4    5      0.38      0.00
   17    4    5     -0.74      0.00
  -14    5    5     -0.13      0.00
  -13    5    5      0.04      0.00
  -12    5    5     -1.02      0.00
  -11    5    5      0.57      0.00
  -10    5    5      0.80      0.00
   -9    5    5     -0.06      0.00
   -8    5    5      1.33      0.00
   -7    5    5      0.40      0.00
   -6    5    5      1.86      0.00
   -5    5    5      1.74      0.00
   -4    5    5     -0.37      0.00
   -3    5    5     -0.76      0.00
   -2    5    5     -4.29      0.00
   -1    5    5     -5.62      0.00
    0    5    5     -3.40      0.00
    1    5    5      6.38      0.00
    2    5    5     10.48      0.00
    3    5    5      7.77      0.00
    4    5    5     -1.13      0.00
    5    5    5     -8.51      0.00
    6    5    5     -6.15      0.00
    7    5    5     -3.16      0.00
    8    5    5      1.73      0.00
    9    5    5      2.84      0.00
   10    5    5     -1.10      0.00
   11    5    5     -2.81      0.00
   12    5    5     -2.42      0.00
   13    5    5      0.24      0.00
   14    5    5      0.30      0.00
   15    5    5     -0.62      0.00
   16    5    5      0.43      0.00
   17    5    5      0.91      0.00
  -13    6    5     -0.22      0.00
  -12    6    5      0.11      0.00
  -11    6    5      0.67      0.00
  -10    6    5     -1.10      0.00
   -9    6    5     -0.33      0.00
   -8    6    5     -0.27      0.00
   -7    6    5     -0.79      0.00
   -6    6    5     -0.06      0.00
   -5    6    5     -2.15      0.00
   -4    6    5     -1.16      0.00
   -3    6    5      0.91      0.00
   -2    6    5      2.69      0.00
   -1    6    5      4.93      0.00
    0    6    5      6.43      0.00
    1    6    5      5.38      0.00
    2    6    5     -4.24      0.00
    3    6    5     -9.20      0.00
    4    6    5     -7.53      0.00
    5    6    5      1.34      0.00
    6    6    5      5.40      0.00
    7    6    5      2.65      0.00
    8    6    5     -0.06      0.00
    9    6    5     -2.30      0.00
   10    6    5     -1.27      0.00
   11    6    5      1.94      0.00
   12    6    5      2.47      0.00
   13    6    5      1.73      0.00
   14    6    5     -0.66      0.00
   15    6    5      0.15      0.00
   16    6    5      0.37      0.00
   17    6    5     -1.20      0.00
  -12    7    5      0.68      0.00
  -11    7    5      0.20      0.00
  -10    7    5     -0.22      0.00
   -9    7    5      0.34      0.00
   -8    7    5     -0.58      0.00
   -7    7    5     -0.09      0.00
   -6    7    5     -0.03      0.00
   -5    7    5      0.70      0.00
   -4    7    5      2.04      0.00
   -3    7    5      0.06      0.00
   -2    7    5     -1.85      0.00
   -1    7    5     -4.03      0.00
    0    7    5     -5.02      0.00
    1    7    5     -7.27      0.00
    2    7    5     -4.94      0.00
    3    7    5      3.87      0.00
    4    7    5      8.25      0.00
    5    7    5      5.41      0.00
    6    7    5     -1.28      0.00
    7    7    5     -2.40      0.00
    8    7    5     -0.02      0.00
    9    7    5      0.97      0.00
   10    7    5      1.85      0.00
   11    7    5      0.20      0.00
   12    7    5     -1.55      0.00
   13    7    5     -1.91      0.00
   14    7    5     -0.92      0.00
   15    7    5      0.81      0.00
   16    7    5      0.02      0.00
   17    7    5      0.06      0.00
  -13    8    5      0.62      0.00
  -12    8    5      0.31      0.00
  -11    8    5     -1.52      0.00
  -10    8    5     -0.62      0.00
   -9    8    5      0.58      0.00
   -8    8    5      1.00      0.00
   -7    8    5      0.80      0.00
   -6    8    5      0.27      0.00
   -5    8    5     -0.38      0.00
   -4    8    5     -1.80      0.00
   -3    8    5     -1.46      0.00
   -2    8    5      0.18      0.00
   -1    8    5      1.64      0.00
    0    8    5      3.83      0.00
    1    8    5      4.64      0.00
    2    8    5      6.21      0.00
    3    8    5      2.95      0.00
    4    8    5     -3.41      0.00
    5    8    5     -6.50      0.00
    6    8    5     -3.07      0.00
    7    8    5      1.17      0.00
    8    8    5      0.72      0.00
    9    8    5     -1.42      0.00
   10    8    5     -1.44      0.00
   11    8    5     -1.45      0.00
   12    8    5      0.16      0.00
   13    8    5      0.73      0.00
   14    8    5      1.46      0.00
   15    8    5      0.35      0.00
   16    8    5     -0.94      0.00
   17    8    5     -0.44      0.00
  -12    9    5     -0.30      0.00
  -11    9    5      0.94      0.00
  -10    9    5      2.06      0.00
   -9    9    5      0.48      0.00
   -8    9    5     -1.26      0.00
   -7    9    5     -1.27      0.00
   -6    9    5     -0.11      0.00
   -5    9    5     -0.04      0.00
   -4    9    5      1.35      0.00
   -3    9    5      2.29      0.00
   -2    9    5      1.19      0.00
   -1    9    5      0.62      0.00
    0    9    5     -0.77      0.00
    1    9    5     -2.66      0.00
    2    9    5     -3.48      0.00
    3    9    5     -4.12      0.00
    4    9    5     -1.80      0.00
    5    9    5      2.81      0.00
    6    9    5      4.26      0.00
    7    9    5      0.69      0.00
    8    9    5     -1.73      0.00
    9    9    5      0.34      0.00
   10    9    5      2.07      0.00
   11    9    5      1.44      0.00
   12    9    5      0.48      0.00
   13    9    5     -0.22      0.00
   14    9    5     -0.45      0.00
   15    9    5     -1.24      0.00
   16    9    5     -0.24      0.00
  -12   10    5     -0.25      0.00
  -11   10    5     -0.52      0.00
  -10   10    5     -1.24      0.00
   -9   10    5     -1.45      0.00
   -8   10    5     -0.30      0.00
   -7   10    5      1.17      0.00
   -6   10    5      0.30      0.00
   -5   10    5     -0.54      0.00
   -4   10    5     -0.23      0.00
   -3   10    5     -2.06      0.00
   -2   10    5     -2.43      0.00
   -1   10    5     -1.31      0.00
    0   10    5     -1.27      0.00
    1   10    5      0.03      0.00
    2   10    5      1.76      0.00
    3   10    5      2.46      0.00
    4   10    5      2.26      0.00
    5   10    5      0.41      0.00
    6   10    5     -2.60      0.00
    7   10    5     -1.65      0.00
    8   10    5      0.92      0.00
    9   10    5      1.36      0.00
   10   10    5     -1.08      0.00
   11   10    5     -1.54      0.00
   12   10    5     -0.49      0.00
   13   10    5      0.83      0.00
   14   10    5      0.47      0.00
   15   10    5      0.70      0.00
   16   10    5      1.18      0.00
  -11   11    5      0.60      0.00
  -10   11    5     -0.22      0.00
   -9   11    5     -0.21      0.00
   -8   11    5      0.91      0.00
   -7   11    5      0.69      0.00
   -6   11    5     -0.52      0.00
   -5   11    5      0.65      0.00
   -4   11    5      0.56      0.00
   -3   11    5      0.44      0.00
   -2   11    5      2.46      0.00
   -1   11    5      2.42      0.00
    0   11    5      1.40      0.00
    1   11    5      1.70      0.00
    2   11    5      0.08      0.00
    3   11    5     -1.93      0.00
    4   11    5     -1.37      0.00
    5   11    5     -0.22      0.00
    6   11    5      1.18      0.00
    7   11    5      1.40      0.00
    8   11    5     -0.06      0.00
    9   11    5     -0.44      0.00
   10   11    5     -0.11      0.00
   11   11    5      0.83      0.00
   12   11    5      0.62      0.00
   13   11    5     -0.67      0.00
   14   11    5     -1.58      0.00
   15   11    5     -0.68      0.00
   16   11    5     -0.78      0.00
  -11   12    5      0.31      0.00
  -10   12    5      0.72      0.00
   -9   12    5      2.56      0.00
   -8   12    5      1.12      0.00
   -7   12    5     -1.40      0.00
   -6   12    5     -0.79      0.00
   -5   12    5      0.24      0.00
   -4   12    5     -0.75      0.00
   -3   12    5     -0.16      0.00
   -2   12    5     -0.53      0.00
   -1   12    5     -2.48      0.00
    0   12    5     -2.02      0.00
    1   12    5     -1.56      0.00
    2   12    5     -2.04      0.00
    3   12    5      0.46      0.00
    4   12    5      1.65      0.00
    5   12    5     -0.33      0.00
    6   12    5     -1.02      0.00
    7   12    5     -1.19      0.00
    8   12    5      0.03      0.00
    9   12    5     -0.22      0.00
   10   12    5     -0.60      0.00
   11   12    5     -0.33      0.00
   12   12    5     -0.28      0.00
   13   12    5     -0.21      0.00
   14   12    5      1.16      0.00
   15   12    5      1.21      0.00
   16   12    5      0.42      0.00
  -10   13    5     -1.31      0.00
   -9   13    5     -2.99      0.00
   -8   13    5     -3.40      0.00
   -7   13    5     -0.16      0.00
   -6   13    5      1.59      0.00
   -5   13    5     -0.08      0.00
   -4   13    5     -0.39      0.00
   -3   13    5      0.27      0.00
   -2   13    5     -0.19      0.00
   -1   13    5      0.55      0.00
    0   13    5      1.96      0.00
    1   13    5      1.03      0.00
    2   13    5      1.57      0.00
    3   13    5      1.90      0.00
    4   13    5     -0.64      0.00
    5   13    5     -0.21      0.00
    6   13    5      1.05      0.00
    7   13    5      0.79      0.00
    8   13    5      0.57      0.00
    9   13    5     -0.06      0.00
   10   13    5      0.80      0.00
   11   13    5      0.51      0.00
   12   13    5      0.10      0.00
   13   13    5      0.20      0.00
   14   13    5      0.12      0.00
   15   13    5     -0.67      0.00
   -9   14    5      2.81      0.00
   -8   14    5      3.12      0.00
   -7   14    5      1.84      0.00
   -6   14    5     -0.80      0.00
   -5   14    5     -0.55      0.00
   -4   14    5      0.86      0.00
   -3   14    5      0.36      0.00
   -2   14    5     -0.05      0.00
   -1   14    5      0.06      0.00
    0   14    5     -0.61      0.00
    1   14    5     -0.69      0.00
    2   14    5      0.36      0.00
    3   14    5     -1.27      0.00
    4   14    5     -1.37      0.00
    5   14    5      0.16      0.00
    6   14    5     -0.66      0.00
    7   14    5     -0.42      0.00
    8   14    5     -0.68      0.00
    9   14    5     -0.58      0.00
   10   14    5     -0.47      0.00
   11   14    5     -0.51      0.00
   12   14    5     -0.09      0.00
   13   14    5      0.00      0.00
   14   14    5     -0.26      0.00
   15   14    5     -0.13      0.00
   -9   15    5     -3.26      0.00
   -8   15    5     -2.31      0.00
   -7   15    5     -1.03      0.00
   -6   15    5     -0.32      0.00
   -5   15    5      0.51      0.00
   -4   15    5     -0.45      0.00
   -3   15    5     -0.59      0.00
   -2   15    5      0.10      0.00
   -1   15    5      0.36      0.00
    0   15    5      0.36      0.00
    1   15    5      0.38      0.00
    2   15    5     -0.89      0.00
    3   15    5     -1.03      0.00
    4   15    5      0.99      0.00
    5   15    5      0.76      0.00
    6   15    5      0.28      0.00
    7   15    5      0.43      0.00
    8   15    5      0.19      0.00
    9   15    5      1.00      0.00
   10   15    5      0.60      0.00
   11   15    5      0.68      0.00
   12   15    5      0.31      0.00
   13   15    5      0.01      0.00
   14   15    5     -0.11      0.00
   -8   16    5      2.82      0.00
   -7   16    5      0.21      0.00
   -6   16    5     -0.64      0.00
   -5   16    5      0.14      0.00
   -4   16    5      0.08      0.00
   -3   16    5      0.42      0.00
   -2   16    5     -0.16      0.00
   -1   16    5     -0.55      0.00
    0   16    5     -0.56      0.00
    1   16    5     -0.57      0.00
    2   16    5      0.15      0.00
    3   16    5      1.54      0.00
    4   16    5      0.47      0.00
    5   16    5     -0.64      0.00
    6   16    5     -0.27      0.00
    7   16    5     -0.47      0.00
    8   16    5     -0.17      0.00
    9   16    5     -0.63      0.00
   10   16    5     -0.77      0.00
   11   16    5     -0.55      0.00
   12   16    5     -0.93      0.00
   13   16    5     -0.47      0.00
   14   16    5      0.23      0.00
   -7   17    5     -1.40      0.00
   -6   17    5      1.25      0.00
   -5   17    5      0.73      0.00
   -4   17    5     -0.44      0.00
   -3   17    5     -0.11      0.00
   -2   17    5     -0.03      0.00
   -1   17    5      0.37      0.00
    0   17    5      0.54      0.00
    1   17    5      0.41      0.00
    2   17    5      0.72      0.00
    3   17    5     -0.42      0.00
    4   17    5     -0.83      0.00
    5   17    5      0.37      0.00
    6   17    5      0.03      0.00
    7   17    5      0.09      0.00
    8   17    5      0.46      0.00
    9   17    5      0.16      0.00
   10   17    5      0.63      0.00
   11   17    5      0.23      0.00
   12   17    5      0.86      0.00
   13   17    5      1.08      0.00
   -6   18    5      0.61      0.00
   -5   18    5     -1.08      0.00
   -4   18    5      0.05      0.00
   -3   18    5      0.51      0.00
   -2   18    5     -0.23      0.00
   -1   18    5      0.04      0.00
    0   18    5     -0.10      0.00
    1   18    5     -0.41      0.00
    2   18    5     -0.51      0.00
    3   18    5     -0.92      0.00
    4   18    5      0.30      0.00
    5   18    5     -0.42      0.00
    6   18    5     -0.69      0.00
    7   18    5      0.46      0.00
    8   18    5     -0.06      0.00
    9   18    5     -0.09      0.00
   10   18    5      0.02      0.00
   11   18    5      0.00      0.00
   12   18    5     -0.15      0.00
   -4   19    5     -0.04      0.00
   -3   19    5     -0.80      0.00
   -2   19    5     -0.27      0.00
   -1   19    5      0.55      0.00
    0   19    5     -0.45      0.00
    1   19    5      0.14      0.00
    2   19    5      0.67      0.00
    3   19    5      0.79      0.00
    4   19    5      0.71      0.00
    5   19    5      0.23      0.00
    6   19    5      1.55      0.00
    7   19    5      0.61      0.00
    8   19    5     -0.62      0.00
    9   19    5     -0.13      0.00
   10   19    5     -0.38      0.00
   11   19    5     -0.33      0.00
   -3   20    5      0.93      0.00
   -2   20    5      1.09      0.00
   -1   20    5     -0.05      0.00
    0   20    5     -0.40      0.00
    1   20    5      0.78      0.00
    2   20    5     -0.75      0.00
    3   20    5     -0.94      0.00
    4   20    5     -0.63      0.00
    5   20    5     -0.54      0.00
    6   20    5     -1.37      0.00
    7   20    5     -2.15      0.00
    8   20    5     -0.25      0.00
    9   20    5      0.69      0.00
   10   20    5      0.41      0.00
   -1   21    5     -1.06      0.00
    0   21    5      0.03      0.00
    1   21    5     -0.23      0.00
    2   21    5     -0.61      0.00
    3   21    5      1.27      0.00
    4   21    5      0.69      0.00
    5   21    5      0.45      0.00
    6   21    5      1.26      0.00
    7   21    5      2.37      0.00
    8   21    5      1.79      0.00
   -6  -17    6     -0.18      0.00
   -5  -17    6      0.29      0.00
   -4  -17    6     -0.23      0.00
   -3  -17    6     -0.34      0.00
   -2  -17    6     -0.27      0.00
   -1  -17    6     -0.16      0.00
    0  -17    6      0.98      0.00
    1  -17    6      0.36      0.00
    2  -17    6     -1.46      0.00
    3  -17    6     -1.15      0.00
   -8  -16    6     -0.12      0.00
   -7  -16    6     -0.51      0.00
   -6  -16    6     -0.17      0.00
   -5  -16    6      0.31      0.00
   -4  -16    6     -0.27      0.00
   -3  -16    6     -0.22      0.00
   -2  -16    6      0.46      0.00
   -1  -16    6      0.72      0.00
    0  -16    6     -0.51      0.00
    1  -16    6     -1.36      0.00
    2  -16    6      0.15      0.00
    3  -16    6      1.88      0.00
    4  -16    6      0.51      0.00
    5  -16    6     -0.83      0.00
   -9  -15    6      0.52      0.00
   -8  -15    6     -0.52      0.00
   -7  -15    6     -0.84      0.00
   -6  -15    6      0.16      0.00
   -5  -15    6     -0.03      0.00
   -4  -15    6     -0.51      0.00
   -3  -15    6      0.50      0.00
   -2  -15    6      0.97      0.00
   -1  -15    6     -0.46      0.00
    0  -15    6     -0.45      0.00
    1  -15    6      1.01      0.00
    2  -15    6      0.89      0.00
    3  -15    6     -0.53      0.00
    4  -15    6     -1.38      0.00
    5  -15    6      0.38      0.00
    6  -15    6      0.33      0.00
    7  -15    6      0.08      0.00
  -10  -14    6      0.48      0.00
   -9  -14    6     -0.51      0.00
   -8  -14    6      0.29      0.00
   -7  -14    6      1.30      0.00
   -6  -14    6      0.62      0.00
   -5  -14    6     -0.78      0.00
   -4  -14    6     -0.24      0.00
   -3  -14    6      0.51      0.00
   -2  -14    6     -0.63      0.00
   -1  -14    6     -0.84      0.00
    0  -14    6      0.63      0.00
    1  -14    6     -0.02      0.00
    2  -14    6     -0.60      0.00
    3  -14    6     -0.18      0.00
    4  -14    6      0.01      0.00
    5  -14    6     -0.02      0.00
    6  -14    6     -0.61      0.00
    7  -14    6      0.70      0.00
    8  -14    6      0.34      0.00
  -11  -13    6      0.70      0.00
  -10  -13    6     -0.12      0.00
   -9  -13    6      0.27      0.00
   -8  -13    6      0.46      0.00
   -7  -13    6     -1.08      0.00
   -6  -13    6     -1.20      0.00
   -5  -13    6      0.65      0.00
   -4  -13    6      1.72      0.00
   -3  -13    6      0.64      0.00
   -2  -13    6     -0.40      0.00
   -1  -13    6      0.34      0.00
    0  -13    6      0.34      0.00
    1  -13    6     -0.39      0.00
    2  -13    6      0.15      0.00
    3  -13    6     -0.28      0.00
    4  -13    6      0.02      0.00
    5  -13    6      0.80      0.00
    6  -13    6      0.87      0.00
    7  -13    6      0.05      0.00
    8  -13    6     -1.25      0.00
    9  -13    6     -1.10      0.00
  -12  -12    6      0.27      0.00
  -11  -12    6     -0.09      0.00
  -10  -12    6     -0.62      0.00
   -9  -12    6     -0.36      0.00
   -8  -12    6     -1.01      0.00
   -7  -12    6      0.14      0.00
   -6  -12    6      1.65      0.00
   -5  -12    6      0.67      0.00
   -4  -12    6     -1.71      0.00
   -3  -12    6     -1.93      0.00
   -2  -12    6     -0.68      0.00
   -1  -12    6      0.17      0.00
    0  -12    6     -0.30      0.00
    1  -12    6     -0.56      0.00
    2  -12    6     -0.06      0.00
    3  -12    6      0.02      0.00
    4  -12    6      0.74      0.00
    5  -12    6      0.32      0.00
    6  -12    6     -0.46      0.00
    7  -12    6     -0.52      0.00
    8  -12    6      0.31      0.00
    9  -12    6      1.24      0.00
   10  -12    6      1.75      0.00
  -12  -11    6      0.10      0.00
  -11  -11    6     -0.38      0.00
  -10  -11    6     -0.12      0.00
   -9  -11    6      0.47      0.00
   -8  -11    6      0.86      0.00
   -7  -11    6      0.77      0.00
   -6  -11    6     -0.76      0.00
   -5  -11    6     -1.69      0.00
   -4  -11    6     -0.04      0.00
   -3  -11    6      1.99      0.00
   -2  -11    6      1.43      0.00
   -1  -11    6      0.84      0.00
    0  -11    6      0.46      0.00
    1  -11    6      0.79      0.00
    2  -11    6      1.02      0.00
    3  -11    6      0.00      0.00
    4  -11    6     -0.09      0.00
    5  -11    6     -0.93      0.00
    6  -11    6     -1.33      0.00
    7  -11    6     -0.32      0.00
    8  -11    6      0.10      0.00
    9  -11    6     -0.02      0.00
   10  -11    6     -1.20      0.00
   11  -11    6     -1.65      0.00
  -13  -10    6      0.41      0.00
  -12  -10    6      0.20      0.00
  -11  -10    6      0.33      0.00
  -10  -10    6      1.30      0.00
   -9  -10    6      0.77      0.00
   -8  -10    6     -0.11      0.00
   -7  -10    6     -0.54      0.00
   -6  -10    6     -0.01      0.00
   -5  -10    6      0.44      0.00
   -4  -10    6      1.01      0.00
   -3  -10    6     -0.38      0.00
   -2  -10    6     -1.57      0.00
   -1  -10    6     -1.01      0.00
    0  -10    6     -1.69      0.00
    1  -10    6     -1.26      0.00
    2  -10    6     -1.24      0.00
    3  -10    6     -0.76      0.00
    4  -10    6      0.78      0.00
    5  -10    6     -0.02      0.00
    6  -10    6      0.97      0.00
    7  -10    6      1.57      0.00
    8  -10    6      0.16      0.00
    9  -10    6     -0.21      0.00
   10  -10    6     -0.28      0.00
   11  -10    6      1.13      0.00
  -13   -9    6     -0.07      0.00
  -12   -9    6      0.17      0.00
  -11   -9    6      0.00      0.00
  -10   -9    6     -1.20      0.00
   -9   -9    6     -2.01      0.00
   -8   -9    6     -0.77      0.00
   -7   -9    6      0.12      0.00
   -6   -9    6     -0.14      0.00
   -5   -9    6      0.06      0.00
   -4   -9    6      1.06      0.00
   -3   -9    6     -0.11      0.00
   -2   -9    6     -0.14      0.00
   -1   -9    6      0.23      0.00
    0   -9    6      0.73      0.00
    1   -9    6      2.80      0.00
    2   -9    6      1.80      0.00
    3   -9    6      1.29      0.00
    4   -9    6     -0.32      0.00
    5   -9    6     -1.61      0.00
    6   -9    6      0.67      0.00
    7   -9    6     -0.47      0.00
    8   -9    6     -0.62      0.00
    9   -9    6      0.25      0.00
   10   -9    6      0.32      0.00
   11   -9    6      0.05      0.00
   12   -9    6     -0.39      0.00
  -13   -8    6      0.57      0.00
  -12   -8    6     -0.78      0.00
  -11   -8    6     -0.93      0.00
  -10   -8    6      0.00      0.00
   -9   -8    6      1.91      0.00
   -8   -8    6      1.28      0.00
   -7   -8    6     -0.34      0.00
   -6   -8    6     -0.22      0.00
   -5   -8    6      0.72      0.00
   -4   -8    6     -1.27      0.00
   -3   -8    6     -3.36      0.00
   -2   -8    6     -0.23      0.00
   -1   -8    6      2.24      0.00
    0   -8    6      2.28      0.00
    1   -8    6     -0.33      0.00
    2   -8    6     -3.67      0.00
    3   -8    6     -1.80      0.00
    4   -8    6     -0.78      0.00
    5   -8    6      1.34      0.00
    6   -8    6      1.34      0.00
    7   -8    6     -1.65      0.00
    8   -8    6      0.15      0.00
    9   -8    6     -0.11      0.00
   10   -8    6     -0.02      0.00
   11   -8    6     -0.17      0.00
   12   -8    6      0.32      0.00
   13   -8    6     -1.25      0.00
  -14   -7    6     -0.45      0.00
  -13   -7    6     -1.40      0.00
  -12   -7    6     -0.07      0.00
  -11   -7    6      1.39      0.00
  -10   -7    6      0.90      0.00
   -9   -7    6     -0.67      0.00
   -8   -7    6     -1.91      0.00
   -7   -7    6      0.15      0.00
   -6   -7    6      0.91      0.00
   -5   -7    6     -0.67      0.00
   -4   -7    6     -1.08      0.00
   -3   -7    6      3.38      0.00
   -2   -7    6      6.09      0.00
   -1   -7    6     -0.51      0.00
    0   -7    6     -5.46      0.00
    1   -7    6     -4.92      0.00
    2   -7    6      0.44      0.00
    3   -7    6      4.08      0.00
    4   -7    6      0.86      0.00
    5   -7    6      0.03      0.00
    6   -7    6     -1.36      0.00
    7   -7    6     -0.24      0.00
    8   -7    6      1.70      0.00
    9   -7    6     -0.34      0.00
   10   -7    6      0.38      0.00
   11   -7    6     -0.15      0.00
   12   -7    6      0.25      0.00
   13   -7    6     -0.09      0.00
   14   -7    6      2.48      0.00
  -14   -6    6      0.17      0.00
  -13   -6    6      0.75      0.00
  -12   -6    6      1.09      0.00
  -11   -6    6     -0.73      0.00
  -10   -6    6     -0.80      0.00
   -9   -6    6     -0.05      0.00
   -8   -6    6      1.42      0.00
   -7   -6    6      1.45      0.00
   -6   -6    6     -0.92      0.00
   -5   -6    6     -0.34      0.00
   -4   -6    6      1.60      0.00
   -3   -6    6      0.39      0.00
   -2   -6    6     -6.79      0.00
   -1   -6    6     -8.59      0.00
    0   -6    6      2.60      0.00
    1   -6    6      8.48      0.00
    2   -6    6      5.95      0.00
    3   -6    6     -1.49      0.00
    4   -6    6     -3.64      0.00
    5   -6    6      0.71      0.00
    6   -6    6      0.08      0.00
    7   -6    6      0.90      0.00
    8   -6    6     -0.30      0.00
    9   -6    6     -0.97      0.00
   10   -6    6     -0.04      0.00
   11   -6    6     -0.74      0.00
   12   -6    6     -0.38      0.00
   13   -6    6     -0.93      0.00
   14   -6    6     -0.40      0.00
  -14   -5    6      0.13      0.00
  -13   -5    6      0.35      0.00
  -12   -5    6     -0.44      0.00
  -11   -5    6     -0.50      0.00
  -10   -5    6      0.44      0.00
   -9   -5    6     -0.37      0.00
   -8   -5    6     -0.66      0.00
   -7   -5    6     -1.51      0.00
   -6   -5    6     -0.31      0.00
   -5   -5    6      1.97      0.00
   -4   -5    6      0.53      0.00
   -3   -5    6     -0.50      0.00
   -2   -5    6      2.47      0.00
   -1   -5    6     11.37      0.00
    0   -5    6      8.96      0.00
    1   -5    6     -6.07      0.00
    2   -5    6     -9.94      0.00
    3   -5    6     -4.79      0.00
    4   -5    6      2.70      0.00
    5   -5    6      2.43      0.00
    6   -5    6     -1.58      0.00
    7   -5    6      0.38      0.00
    8   -5    6     -1.05      0.00
    9   -5    6      0.34      0.00
   10   -5    6      0.62      0.00
   11   -5    6      0.70      0.00
   12   -5    6      0.60      0.00
   13   -5    6      1.04      0.00
   15   -5    6      0.22      0.00
  -14   -4    6     -0.30      0.00
  -13   -4    6     -0.48      0.00
  -12   -4    6     -0.69      0.00
  -11   -4    6      0.71      0.00
  -10   -4    6      0.79      0.00
   -9   -4    6      0.20      0.00
   -8   -4    6      1.00      0.00
   -7   -4    6      0.84      0.00
   -6   -4    6      0.32      0.00
   -5   -4    6     -2.15      0.00
   -4   -4    6     -3.60      0.00
   -3   -4    6     -1.81      0.00
   -2   -4    6     -2.12      0.00
   -1   -4    6     -6.06      0.00
    0   -4    6    -13.59      0.00
    1   -4    6     -5.07      0.00
    2   -4    6      9.54      0.00
    3   -4    6      8.76      0.00
    4   -4    6      2.31      0.00
    5   -4    6     -3.43      0.00
    6   -4    6     -1.25      0.00
    7   -4    6      1.18      0.00
    8   -4    6     -0.47      0.00
    9   -4    6      1.38      0.00
   10   -4    6     -0.55      0.00
   11   -4    6     -0.21      0.00
   12   -4    6     -0.24      0.00
   13   -4    6      0.38      0.00
   14   -4    6     -0.99      0.00
   15   -4    6     -1.48      0.00
  -14   -3    6     -0.65      0.00
  -13   -3    6      0.25      0.00
  -12   -3    6      0.53      0.00
  -11   -3    6      0.03      0.00
  -10   -3    6     -1.38      0.00
   -9   -3    6     -0.69      0.00
   -8   -3    6     -0.32      0.00
   -7   -3    6     -1.63      0.00
   -6   -3    6     -0.26      0.00
   -5   -3    6      1.75      0.00
   -4   -3    6      3.89      0.00
   -3   -3    6      3.39      0.00
   -2   -3    6      2.05      0.00
   -1   -3    6      2.57      0.00
    0   -3    6      5.75      0.00
    1   -3    6      9.42      0.00
    2   -3    6     -1.52      0.00
    3   -3    6    -10.21      0.00
    4   -3    6     -4.97      0.00
    5   -3    6      0.31      0.00
    6   -3    6      3.61      0.00
    7   -3    6      0.44      0.00
    8   -3    6     -0.23      0.00
    9   -3    6      0.05      0.00
   10   -3    6     -0.95      0.00
   11   -3    6      0.47      0.00
   12   -3    6     -0.75      0.00
   13   -3    6     -0.74      0.00
   14   -3    6     -1.45      0.00
   15   -3    6      0.24      0.00
  -14   -2    6      1.90      0.00
  -13   -2    6      0.33      0.00
  -12   -2    6     -0.74      0.00
  -11   -2    6      0.23      0.00
  -10   -2    6      0.76      0.00
   -9   -2    6      1.07      0.00
   -8   -2    6      0.36      0.00
   -7   -2    6      1.50      0.00
   -6   -2    6      2.61      0.00
   -5   -2    6     -0.60      0.00
   -4   -2    6     -1.89      0.00
   -3   -2    6     -2.31      0.00
   -2   -2    6     -0.90      0.00
   -1   -2    6      0.17      0.00
    0   -2    6      1.49      0.00
    1   -2    6     -0.09      0.00
    2   -2    6     -1.32      0.00
    3   -2    6      5.89      0.00
    4   -2    6      7.22      0.00
    5   -2    6      0.68      0.00
    6   -2    6     -1.87      0.00
    7   -2    6     -2.87      0.00
    8   -2    6      0.17      0.00
    9   -2    6     -0.58      0.00
   10   -2    6      0.13      0.00
   11   -2    6      0.04      0.00
   12   -2    6      0.14      0.00
   13   -2    6      1.16      0.00
   14   -2    6      0.87      0.00
   15   -2    6      1.95      0.00
   16   -2    6      0.48      0.00
  -14   -1    6     -1.70      0.00
  -13   -1    6     -1.27      0.00
  -12   -1    6      1.26      0.00
  -11   -1    6      0.81      0.00
  -10   -1    6     -1.35      0.00
   -9   -1    6     -0.81      0.00
   -8   -1    6     -1.03      0.00
   -7   -1    6     -1.87      0.00
   -6   -1    6     -4.47      0.00
   -5   -1    6     -3.62      0.00
   -4   -1    6     -0.25      0.00
   -3   -1    6     -0.93      0.00
   -2   -1    6     -0.49      0.00
   -1   -1    6     -1.10      0.00
    0   -1    6     -3.63      0.00
    1   -1    6     -6.42      0.00
    2   -1    6     -5.64      0.00
    3   -1    6     -4.10      0.00
    4   -1    6     -6.02      0.00
    5   -1    6     -3.21      0.00
    6   -1    6      1.45      0.00
    7   -1    6      1.59      0.00
    8   -1    6      1.08      0.00
    9   -1    6     -0.30      0.00
   10   -1    6      1.16      0.00
   11   -1    6      0.27      0.00
   12   -1    6      0.45      0.00
   13   -1    6     -0.67      0.00
   14   -1    6     -0.55      0.00
   15   -1    6     -0.37      0.00
   16   -1    6     -1.85      0.00
  -14    0    6      1.27      0.00
  -13    0    6      1.22      0.00
  -12    0    6     -0.04      0.00
  -11    0    6     -2.47      0.00
  -10    0    6      0.11      0.00
   -9    0    6      2.10      0.00
   -8    0    6      0.99      0.00
   -7    0    6      2.13      0.00
   -6    0    6      4.64      0.00
   -5    0    6      7.42      0.00
   -4    0    6      4.10      0.00
   -3    0    6      2.19      0.00
   -2    0    6      3.09      0.00
   -1    0    6      0.68      0.00
    0    0    6      1.17      0.00
    1    0    6      5.57      0.00
    2    0    6      7.39      0.00
    3    0    6      7.42      0.00
    4    0    6      5.11      0.00
    5    0    6      4.33      0.00
    6    0    6      0.74      0.00
    7    0    6     -1.01      0.00
    8    0    6      0.04      0.00
    9    0    6      0.66      0.00
   10    0    6     -0.28      0.00
   11    0    6     -1.44      0.00
   12    0    6     -0.57      0.00
   13    0    6      0.04      0.00
   14    0    6      0.75      0.00
   15    0    6     -0.32      0.00
   16    0    6     -0.05      0.00
  -14    1    6     -1.26      0.00
  -13    1    6     -0.96      0.00
  -12    1    6     -0.97      0.00
  -11    1    6      0.77      0.00
  -10    1    6      2.17      0.00
   -9    1    6     -1.31      0.00
   -8    1    6     -1.72      0.00
   -7    1    6     -0.53      0.00
   -6    1    6     -2.23      0.00
   -5    1    6     -6.32      0.00
   -4    1    6     -7.63      0.00
   -3    1    6     -2.47      0.00
   -2    1    6     -1.80      0.00
   -1    1    6     -1.23      0.00
    0    1    6      2.27      0.00
    1    1    6     -0.94      0.00
    2    1    6     -5.94      0.00
    3    1    6     -6.38      0.00
    4    1    6     -7.52      0.00
    5    1    6     -4.58      0.00
    6    1    6     -2.60      0.00
    7    1    6      0.32      0.00
    8    1    6     -0.40      0.00
    9    1    6     -1.72      0.00
   10    1    6     -1.13      0.00
   11    1    6      0.90      0.00
   12    1    6      1.06      0.00
   13    1    6     -0.07      0.00
   14    1    6     -0.94      0.00
   15    1    6     -0.20      0.00
   16    1    6      1.00      0.00
  -14    2    6      0.36      0.00
  -13    2    6      0.98      0.00
  -12    2    6      0.79      0.00
  -11    2    6      1.22      0.00
  -10    2    6     -0.72      0.00
   -9    2    6     -0.77      0.00
   -8    2    6      0.91      0.00
   -7    2    6     -0.93      0.00
   -6    2    6     -1.57      0.00
   -5    2    6      0.84      0.00
   -4    2    6      5.79      0.00
   -3    2    6      4.54      0.00
   -2    2    6     -0.53      0.00
   -1    2    6     -1.58      0.00
    0    2    6     -4.20      0.00
    1    2    6     -5.56      0.00
    2    2    6      3.09      0.00
    3    2    6      7.37      0.00
    4    2    6      7.53      0.00
    5    2    6      7.88      0.00
    6    2    6      3.46      0.00
    7    2    6      0.36      0.00
    8    2    6     -0.72      0.00
    9    2    6      1.67      0.00
   10    2    6      2.37      0.00
   11    2    6      0.41      0.00
   12    2    6     -0.66      0.00
   13    2    6     -0.16      0.00
   14    2    6      1.08      0.00
   15    2    6      0.97      0.00
   16    2    6     -0.82      0.00
   17    2    6     -1.37      0.00
  -14    3    6      0.09      0.00
  -13    3    6     -0.36      0.00
  -12    3    6     -0.35      0.00
  -11    3    6     -0.94      0.00
  -10    3    6     -1.10      0.00
   -9    3    6      0.13      0.00
   -8    3    6      0.04      0.00
   -7    3    6      2.16      0.00
   -6    3    6      4.06      0.00
   -5    3    6      3.25      0.00
   -4    3    6      0.44      0.00
   -3    3    6     -4.23      0.00
   -2    3    6     -2.76      0.00
   -1    3    6      1.20      0.00
    0    3    6      5.75      0.00
    1    3    6      9.94      0.00
    2    3    6      5.80      0.00
    3    3    6     -6.94      0.00
    4    3    6     -9.36      0.00
    5    3    6     -9.17      0.00
    6    3    6     -6.39      0.00
    7    3    6     -0.68      0.00
    8    3    6      1.74      0.00
    9    3    6      0.13      0.00
   10    3    6     -2.40      0.00
   11    3    6     -1.67      0.00
   12    3    6      0.32      0.00
   13    3    6     -0.14      0.00
   14    3    6     -0.35      0.00
   15    3    6     -1.18      0.00
   16    3    6      0.01      0.00
   17    3    6      1.45      0.00
  -14    4    6      0.30      0.00
  -13    4    6      0.32      0.00
  -12    4    6     -0.08      0.00
  -11    4    6      0.01      0.00
  -10    4    6      0.93      0.00
   -9    4    6      0.58      0.00
   -8    4    6      0.59      0.00
   -7    4    6     -1.02      0.00
   -6    4    6     -4.97      0.00
   -5    4    6     -4.28      0.00
   -4    4    6     -3.48      0.00
   -3    4    6     -0.68      0.00
   -2    4    6      4.95      0.00
   -1    4    6      6.12      0.00
    0    4    6      0.65      0.00
    1    4    6     -8.65      0.00
    2    4    6    -12.46      0.00
    3    4    6     -3.34      0.00
    4    4    6      8.50      0.00
    5    4    6      9.30      0.00
    6    4    6      7.54      0.00
    7    4    6      2.01      0.00
    8    4    6     -2.42      0.00
    9    4    6     -1.82      0.00
   10    4    6      0.94      0.00
   11    4    6      2.18      0.00
   12    4    6      0.33      0.00
   13    4    6     -0.31      0.00
   14    4    6      0.52      0.00
   15    4    6      0.12      0.00
   16    4    6      0.25      0.00
   17    4    6     -0.86      0.00
  -14    5    6     -0.32      0.00
  -13    5    6     -0.24      0.00
  -12    5    6     -0.34      0.00
  -11    5    6      0.30      0.00
  -10    5    6     -0.18      0.00
   -9    5    6     -0.64      0.00
   -8    5    6     -0.36      0.00
   -7    5    6     -1.06      0.00
   -6    5    6      1.95      0.00
   -5    5    6      4.47      0.00
   -4    5    6      2.75      0.00
   -3    5    6      3.53      0.00
   -2    5    6     -0.58      0.00
   -1    5    6     -8.09      0.00
    0    5    6    -10.28      0.00
    1    5    6     -1.61      0.00
    2    5    6      9.58      0.00
    3    5    6     11.73      0.00
    4    5    6      1.21      0.00
    5    5    6     -7.21      0.00
    6    5    6     -7.10      0.00
    7    5    6     -3.00      0.00
    8    5    6      2.18      0.00
    9    5    6      3.10      0.00
   10    5    6      0.36      0.00
   11    5    6     -1.24      0.00
   12    5    6     -1.32      0.00
   13    5    6      0.58      0.00
   14    5    6     -0.17      0.00
   15    5    6     -0.58      0.00
   16    5    6      0.32      0.00
   17    5    6      0.89      0.00
  -13    6    6     -0.43      0.00
  -12    6    6      0.15      0.00
  -11    6    6      0.50      0.00
  -10    6    6     -0.22      0.00
   -9    6    6      0.37      0.00
   -8    6    6      0.37      0.00
   -7    6    6      0.83      0.00
   -6    6    6      1.51      0.00
   -5    6    6     -1.46      0.00
   -4    6    6     -2.68      0.00
   -3    6    6     -2.54      0.00
   -2    6    6     -3.39      0.00
   -1    6    6      2.01      0.00
    0    6    6      9.12      0.00
    1    6    6      9.87      0.00
    2    6    6      0.40      0.00
    3    6    6     -9.68      0.00
    4    6    6     -9.53      0.00
    5    6    6      0.34      0.00
    6    6    6      5.65      0.00
    7    6    6      3.82      0.00
    8    6    6     -0.94      0.00
    9    6    6     -3.27      0.00
   10    6    6     -1.59      0.00
   11    6    6      0.54      0.00
   12    6    6      0.88      0.00
   13    6    6      0.44      0.00
   14    6    6     -0.76      0.00
   15    6    6      0.77      0.00
   16    6    6      0.82      0.00
   17    6    6     -0.75      0.00
  -13    7    6      0.10      0.00
  -12    7    6      0.77      0.00
  -11    7    6     -0.52      0.00
  -10    7    6     -0.31      0.00
   -9    7    6      0.24      0.00
   -8    7    6     -0.26      0.00
   -7    7    6     -0.66      0.00
   -6    7    6     -1.69      0.00
   -5    7    6     -1.62      0.00
   -4    7    6      1.12      0.00
   -3    7    6      2.45      0.00
   -2    7    6      3.31      0.00
   -1    7    6      2.99      0.00
    0    7    6     -1.73      0.00
    1    7    6     -6.83      0.00
    2    7    6     -6.20      0.00
    3    7    6      1.56      0.00
    4    7    6      8.83      0.00
    5    7    6      5.75      0.00
    6    7    6     -1.94      0.00
    7    7    6     -3.86      0.00
    8    7    6     -0.48      0.00
    9    7    6      2.24      0.00
   10    7    6      2.30      0.00
   11    7    6      0.20      0.00
   12    7    6     -0.37      0.00
   13    7    6     -0.42      0.00
   14    7    6      0.23      0.00
   15    7    6      0.33      0.00
   16    7    6     -1.12      0.00
   17    7    6     -0.84      0.00
  -13    8    6     -0.41      0.00
  -12    8    6     -0.41      0.00
  -11    8    6     -0.45      0.00
  -10    8    6      0.18      0.00
   -9    8    6     -0.36      0.00
   -8    8    6     -0.10      0.00
   -7    8    6      0.27      0.00
   -6    8    6      1.55      0.00
   -5    8    6      1.79      0.00
   -4    8    6      0.64      0.00
   -3    8    6     -1.85      0.00
   -2    8    6     -3.14      0.00
   -1    8    6     -3.70      0.00
    0    8    6     -2.80      0.00
    1    8    6      1.03      0.00
    2    8    6      4.14      0.00
    3    8    6      3.00      0.00
    4    8    6     -2.11      0.00
    5    8    6     -5.61      0.00
    6    8    6     -1.59      0.00
    7    8    6      2.32      0.00
    8    8    6      1.47      0.00
    9    8    6     -1.45      0.00
   10    8    6     -2.07      0.00
   11    8    6     -1.32      0.00
   12    8    6      0.13      0.00
   13    8    6     -0.27      0.00
   14    8    6      0.03      0.00
   15    8    6     -0.12      0.00
   16    8    6      0.14      0.00
   17    8    6      0.67      0.00
  -12    9    6      0.04      0.00
  -11    9    6      0.43      0.00
  -10    9    6      0.66      0.00
   -9    9    6      0.92      0.00
   -8    9    6      0.15      0.00
   -7    9    6     -0.31      0.00
   -6    9    6     -0.47      0.00
   -5    9    6     -1.89      0.00
   -4    9    6     -0.55      0.00
   -3    9    6      0.73      0.00
   -2    9    6      2.49      0.00
   -1    9    6      3.28      0.00
    0    9    6      3.55      0.00
    2    9    6     -1.19      0.00
    3    9    6     -2.20      0.00
    4    9    6     -1.60      0.00
    5    9    6      0.92      0.00
    6    9    6      1.87      0.00
    7    9    6     -0.51      0.00
    8    9    6     -1.85      0.00
    9    9    6      0.07      0.00
   10    9    6      1.81      0.00
   11    9    6      1.74      0.00
   12    9    6      0.52      0.00
   13    9    6      0.22      0.00
   14    9    6      0.62      0.00
   15    9    6     -0.37      0.00
   16    9    6     -0.67      0.00
   17    9    6      0.11      0.00
  -12   10    6      0.15      0.00
  -11   10    6      0.23      0.00
  -10   10    6     -0.68      0.00
   -9   10    6     -1.09      0.00
   -8   10    6     -0.98      0.00
   -7   10    6      0.98      0.00
   -6   10    6      0.07      0.00
   -5   10    6      0.37      0.00
   -4   10    6      0.98      0.00
   -3   10    6     -0.82      0.00
   -2   10    6     -1.21      0.00
   -1   10    6     -2.28      0.00
    0   10    6     -2.78      0.00
    1   10    6     -3.02      0.00
    2   10    6     -1.05      0.00
    3   10    6      1.03      0.00
    4   10    6      0.63      0.00
    5   10    6      0.78      0.00
    6   10    6     -0.30      0.00
    7   10    6     -0.19      0.00
    8   10    6      1.15      0.00
    9   10    6      1.58      0.00
   10   10    6     -0.61      0.00
   11   10    6     -1.51      0.00
   12   10    6     -1.05      0.00
   13   10    6      0.15      0.00
   14   10    6     -0.51      0.00
   15   10    6     -0.12      0.00
   16   10    6      1.20      0.00
  -11   11    6     -1.01      0.00
  -10   11    6      0.04      0.00
   -9   11    6      0.12      0.00
   -8   11    6      0.49      0.00
   -7   11    6     -0.08      0.00
   -6   11    6     -1.29      0.00
   -5   11    6      0.72      0.00
   -4   11    6     -0.14      0.00
   -3   11    6      0.11      0.00
   -2   11    6      0.98      0.00
   -1   11    6      0.93      0.00
    0   11    6      1.72      0.00
    1   11    6      2.44      0.00
    2   11    6      2.42      0.00
    3   11    6      0.12      0.00
    4   11    6     -0.09      0.00
    5   11    6      0.73      0.00
    6   11    6      0.80      0.00
    7   11    6      0.69      0.00
    8   11    6     -0.27      0.00
    9   11    6     -1.27      0.00
   10   11    6     -0.67      0.00
   11   11    6      0.86      0.00
   12   11    6      1.07      0.00
   13   11    6      0.25      0.00
   14   11    6     -0.32      0.00
   15   11    6      0.31      0.00
   16   11    6     -0.48      0.00
   -9   12    6      0.62      0.00
   -8   12    6      1.61      0.00
   -6   12    6      0.84      0.00
   -5   12    6      0.80      0.00
   -4   12    6     -0.56      0.00
   -3   12    6      0.29      0.00
   -2   12    6     -0.24      0.00
   -1   12    6     -0.37      0.00
    0   12    6     -0.69      0.00
    1   12    6     -1.48      0.00
    2   12    6     -2.61      0.00
    3   12    6     -1.44      0.00
    4   12    6      0.35      0.00
    5   12    6     -0.99      0.00
    6   12    6     -1.85      0.00
    7   12    6     -1.88      0.00
    8   12    6     -0.41      0.00
    9   12    6      0.31      0.00
   10   12    6      0.42      0.00
   11   12    6     -0.58      0.00
   12   12    6     -0.85      0.00
   13   12    6     -0.94      0.00
   14   12    6     -0.15      0.00
   15   12    6      0.01      0.00
   16   12    6     -0.18      0.00
  -10   13    6     -1.19      0.00
   -9   13    6     -0.51      0.00
   -8   13    6     -2.41      0.00
   -7   13    6     -2.19      0.00
   -5   13    6     -1.24      0.00
   -4   13    6     -0.84      0.00
   -3   13    6     -0.52      0.00
   -2   13    6     -0.41      0.00
   -1   13    6     -0.19      0.00
    0   13    6      0.11      0.00
    1   13    6      0.51      0.00
    2   13    6      1.38      0.00
    3   13    6      2.26      0.00
    4   13    6      0.06      0.00
    5   13    6      0.05      0.00
    6   13    6      1.65      0.00
    7   13    6      1.94      0.00
    8   13    6      1.23      0.00
    9   13    6      0.08      0.00
   10   13    6      0.28      0.00
   11   13    6      0.48      0.00
   12   13    6      0.87      0.00
   13   13    6      0.86      0.00
   14   13    6      1.18      0.00
   15   13    6      0.63      0.00
   -9   14    6      0.93      0.00
   -8   14    6      1.18      0.00
   -7   14    6      2.85      0.00
   -6   14    6      0.67      0.00
   -5   14    6      0.11      0.00
   -4   14    6      1.50      0.00
   -3   14    6      1.11      0.00
   -2   14    6      0.78      0.00
   -1   14    6     -0.04      0.00
    0   14    6      0.25      0.00
    1   14    6     -0.24      0.00
    2   14    6      0.10      0.00
    3   14    6     -0.89      0.00
    4   14    6     -1.10      0.00
    5   14    6      0.48      0.00
    6   14    6     -0.88      0.00
    7   14    6     -1.17      0.00
    8   14    6     -1.10      0.00
    9   14    6     -0.52      0.00
   10   14    6     -0.69      0.00
   11   14    6     -0.57      0.00
   12   14    6     -0.34      0.00
   13   14    6     -0.52      0.00
   14   14    6     -1.00      0.00
   15   14    6     -1.28      0.00
   -8   15    6     -1.12      0.00
   -7   15    6     -0.93      0.00
   -6   15    6     -1.31      0.00
   -5   15    6      0.74      0.00
   -4   15    6     -0.63      0.00
   -3   15    6     -1.03      0.00
   -2   15    6     -0.74      0.00
   -1   15    6      0.14      0.00
    0   15    6      0.57      0.00
    1   15    6      0.01      0.00
    2   15    6      0.05      0.00
    3   15    6     -0.82      0.00
    4   15    6      0.38      0.00
    5   15    6      0.20      0.00
    6   15    6      0.01      0.00
    7   15    6      0.71      0.00
    8   15    6      0.29      0.00
    9   15    6      0.82      0.00
   10   15    6      0.78      0.00
   11   15    6      1.07      0.00
   12   15    6      0.08      0.00
   13   15    6     -0.20      0.00
   14   15    6      0.31      0.00
   15   15    6      0.84      0.00
   -8   16    6      2.58      0.00
   -7   16    6      0.24      0.00
   -6   16    6     -0.09      0.00
   -5   16    6      0.19      0.00
   -4   16    6     -0.43      0.00
   -3   16    6      0.93      0.00
   -2   16    6      0.26      0.00
   -1   16    6      0.21      0.00
    0   16    6     -0.83      0.00
    1   16    6     -0.48      0.00
    2   16    6      0.00      0.00
    3   16    6      0.39      0.00
    4   16    6      0.83      0.00
    5   16    6     -0.12      0.00
    6   16    6      0.15      0.00
    7   16    6     -0.28      0.00
    8   16    6      0.06      0.00
    9   16    6     -0.51      0.00
   10   16    6     -1.07      0.00
   11   16    6     -0.79      0.00
   12   16    6     -0.52      0.00
   13   16    6      0.39      0.00
   14   16    6      0.38      0.00
   -7   17    6     -2.23      0.00
   -6   17    6      1.11      0.00
   -5   17    6      0.03      0.00
   -4   17    6     -0.70      0.00
   -3   17    6     -0.64      0.00
   -2   17    6     -0.84      0.00
   -1   17    6     -0.23      0.00
    0   17    6     -0.15      0.00
    1   17    6      0.58      0.00
    2   17    6     -0.01      0.00
    3   17    6     -0.28      0.00
    4   17    6     -0.47      0.00
    5   17    6     -0.36      0.00
    6   17    6     -0.37      0.00
    7   17    6     -0.34      0.00
    8   17    6      0.10      0.00
    9   17    6     -0.06      0.00
   10   17    6      1.12      0.00
   11   17    6      0.57      0.00
   12   17    6      0.08      0.00
   13   17    6     -0.04      0.00
   -5   18    6     -1.25      0.00
   -4   18    6      1.08      0.00
   -3   18    6      1.46      0.00
   -2   18    6      0.91      0.00
   -1   18    6      0.70      0.00
    0   18    6      0.65      0.00
    1   18    6      0.23      0.00
    2   18    6     -0.13      0.00
    3   18    6      0.25      0.00
    4   18    6      0.41      0.00
    5   18    6      0.00      0.00
    6   18    6      0.12      0.00
    7   18    6      0.94      0.00
    8   18    6      0.33      0.00
    9   18    6      0.07      0.00
   10   18    6     -0.26      0.00
   11   18    6     -0.57      0.00
   12   18    6      0.49      0.00
   -4   19    6      0.48      0.00
   -3   19    6     -1.59      0.00
   -2   19    6     -1.02      0.00
   -1   19    6     -0.06      0.00
    0   19    6     -0.63      0.00
    1   19    6     -0.64      0.00
    2   19    6      0.00      0.00
    3   19    6      0.13      0.00
    4   19    6     -0.20      0.00
    5   19    6     -0.04      0.00
    6   19    6      0.77      0.00
    7   19    6     -0.12      0.00
    8   19    6     -1.01      0.00
    9   19    6     -0.20      0.00
   10   19    6     -0.25      0.00
   11   19    6     -0.03      0.00
   -3   20    6     -0.08      0.00
   -2   20    6      0.97      0.00
   -1   20    6     -0.29      0.00
    0   20    6     -0.72      0.00
    1   20    6      0.68      0.00
    2   20    6      0.03      0.00
    3   20    6     -0.50      0.00
    4   20    6     -0.31      0.00
    5   20    6      0.02      0.00
    6   20    6     -0.78      0.00
    7   20    6     -1.30      0.00
    8   20    6      0.24      0.00
    9   20    6      0.70      0.00
   10   20    6      0.22      0.00
   -1   21    6     -0.11      0.00
    0   21    6      1.08      0.00
    1   21    6      0.41      0.00
    2   21    6     -0.54      0.00
    3   21    6      0.85      0.00
    4   21    6      0.84      0.00
    5   21    6      0.26      0.00
    6   21    6      0.38      0.00
    7   21    6      1.45      0.00
    8   21    6      1.07      0.00
    3   22    6     -0.19      0.00
    4   22    6     -1.29      0.00
    5   22    6     -0.54      0.00
   -4  -17    7     -1.59      0.00
   -3  -17    7     -0.72      0.00
   -2  -17    7      0.10      0.00
   -1  -17    7     -0.58      0.00
    0  -17    7      0.75      0.00
    1  -17    7      1.41      0.00
   -6  -16    7     -0.27      0.00
   -5  -16    7      0.53      0.00
   -4  -16    7      0.08      0.00
   -3  -16    7      0.32      0.00
   -2  -16    7      0.33      0.00
   -1  -16    7      0.05      0.00
    0  -16    7     -0.36      0.00
    1  -16    7     -1.93      0.00
    2  -16    7     -1.09      0.00
    3  -16    7      0.31      0.00
    4  -16    7     -0.09      0.00
   -8  -15    7     -0.84      0.00
   -7  -15    7     -0.59      0.00
   -6  -15    7      0.57      0.00
   -5  -15    7      0.10      0.00
   -4  -15    7     -0.21      0.00
   -3  -15    7      1.10      0.00
   -2  -15    7      0.87      0.00
   -1  -15    7      0.01      0.00
    0  -15    7      0.12      0.00
    1  -15    7      0.99      0.00
    2  -15    7      2.02      0.00
    3  -15    7      0.60      0.00
    4  -15    7     -0.32      0.00
    5  -15    7      0.08      0.00
    6  -15    7      0.03      0.00
   -9  -14    7      0.76      0.00
   -8  -14    7      0.78      0.00
   -7  -14    7      0.95      0.00
   -6  -14    7      0.37      0.00
   -5  -14    7     -0.77      0.00
   -4  -14    7      0.20      0.00
   -3  -14    7      0.37      0.00
   -2  -14    7     -1.51      0.00
   -1  -14    7     -1.02      0.00
    0  -14    7      0.08      0.00
    1  -14    7     -0.09      0.00
    2  -14    7     -0.89      0.00
    3  -14    7     -1.64      0.00
    4  -14    7     -0.47      0.00
    5  -14    7      0.05      0.00
    6  -14    7      0.44      0.00
    7  -14    7      0.42      0.00
  -10  -13    7     -0.67      0.00
   -9  -13    7     -0.59      0.00
   -8  -13    7     -0.43      0.00
   -7  -13    7     -0.82      0.00
   -6  -13    7     -0.86      0.00
   -5  -13    7      0.20      0.00
   -4  -13    7      0.84      0.00
   -3  -13    7     -0.67      0.00
   -2  -13    7     -0.53      0.00
   -1  -13    7      1.36      0.00
    0  -13    7      0.51      0.00
    1  -13    7     -0.22      0.00
    2  -13    7     -0.15      0.00
    3  -13    7      0.18      0.00
    4  -13    7      0.91      0.00
    5  -13    7      0.37      0.00
    6  -13    7      0.06      0.00
    7  -13    7     -1.03      0.00
    8  -13    7     -0.60      0.00
    9  -13    7     -0.02      0.00
  -11  -12    7     -0.15      0.00
  -10  -12    7     -0.56      0.00
   -9  -12    7      0.04      0.00
   -8  -12    7     -0.24      0.00
   -7  -12    7      0.54      0.00
   -6  -12    7      1.36      0.00
   -5  -12    7      0.99      0.00
   -4  -12    7     -0.54      0.00
   -3  -12    7     -0.60      0.00
   -2  -12    7      0.72      0.00
   -1  -12    7      0.05      0.00
    0  -12    7     -1.33      0.00
    1  -12    7     -0.44      0.00
    2  -12    7      0.19      0.00
    3  -12    7      0.80      0.00
    4  -12    7      0.90      0.00
    5  -12    7      0.16      0.00
    6  -12    7      0.02      0.00
    7  -12    7      0.07      0.00
    8  -12    7      0.90      0.00
    9  -12    7      0.37      0.00
   10  -12    7      0.70      0.00
  -12  -11    7     -0.79      0.00
  -11  -11    7     -0.44      0.00
  -10  -11    7      0.41      0.00
   -9  -11    7      0.48      0.00
   -8  -11    7      0.54      0.00
   -7  -11    7      0.32      0.00
   -6  -11    7     -0.99      0.00
   -5  -11    7     -2.01      0.00
   -4  -11    7     -0.79      0.00
   -3  -11    7      0.70      0.00
   -2  -11    7      0.30      0.00
   -1  -11    7     -0.15      0.00
    0  -11    7      0.87      0.00
    1  -11    7      1.73      0.00
    2  -11    7      0.54      0.00
    3  -11    7     -0.73      0.00
    4  -11    7     -1.29      0.00
    5  -11    7     -1.24      0.00
    6  -11    7     -0.94      0.00
    7  -11    7     -0.33      0.00
    8  -11    7      0.12      0.00
    9  -11    7     -0.11      0.00
   10  -11    7     -0.52      0.00
   11  -11    7     -1.08      0.00
  -12  -10    7      1.50      0.00
  -11  -10    7      1.21      0.00
  -10  -10    7      0.84      0.00
   -9  -10    7      0.26      0.00
   -8  -10    7     -0.07      0.00
   -7  -10    7     -0.33      0.00
   -6  -10    7      0.09      0.00
   -5  -10    7      0.96      0.00
   -4  -10    7      1.85      0.00
   -3  -10    7      0.08      0.00
   -2  -10    7     -0.43      0.00
   -1  -10    7     -0.06      0.00
    0  -10    7     -0.93      0.00
    1  -10    7     -1.78      0.00
    2  -10    7     -1.84      0.00
    3  -10    7      0.34      0.00
    4  -10    7      1.47      0.00
    5  -10    7      0.36      0.00
    6  -10    7      0.51      0.00
    7  -10    7      0.94      0.00
    8  -10    7     -0.06      0.00
    9  -10    7     -0.75      0.00
   10  -10    7     -0.05      0.00
   11  -10    7      1.21      0.00
  -12   -9    7     -0.83      0.00
  -11   -9    7     -1.33      0.00
  -10   -9    7     -1.46      0.00
   -9   -9    7     -1.23      0.00
   -8   -9    7     -0.70      0.00
   -7   -9    7     -0.35      0.00
   -6   -9    7     -0.70      0.00
   -5   -9    7     -0.01      0.00
   -4   -9    7     -0.20      0.00
   -3   -9    7     -1.16      0.00
   -2   -9    7     -0.15      0.00
   -1   -9    7     -0.91      0.00
    0   -9    7      0.12      0.00
    1   -9    7      2.30      0.00
    2   -9    7      2.11      0.00
    3   -9    7      1.12      0.00
    4   -9    7     -1.63      0.00
    5   -9    7     -1.22      0.00
    6   -9    7      1.21      0.00
    7   -9    7      0.08      0.00
    8   -9    7     -0.19      0.00
    9   -9    7      0.75      0.00
   10   -9    7      0.87      0.00
   11   -9    7     -0.83      0.00
   12   -9    7     -1.09      0.00
  -13   -8    7     -0.61      0.00
  -12   -8    7     -0.52      0.00
  -11   -8    7     -0.24      0.00
  -10   -8    7      0.23      0.00
   -9   -8    7      0.99      0.00
   -8   -8    7      0.59      0.00
   -7   -8    7      0.31      0.00
   -6   -8    7      1.18      0.00
   -5   -8    7      1.81      0.00
   -4   -8    7     -1.03      0.00
   -3   -8    7     -1.14      0.00
   -2   -8    7      0.83      0.00
   -1   -8    7      1.97      0.00
    0   -8    7      3.00      0.00
    1   -8    7     -0.72      0.00
    2   -8    7     -3.35      0.00
    3   -8    7     -1.74      0.00
    4   -8    7     -0.26      0.00
    5   -8    7      2.22      0.00
    6   -8    7      0.61      0.00
    7   -8    7     -1.53      0.00
    8   -8    7     -0.08      0.00
    9   -8    7     -0.63      0.00
   10   -8    7     -0.68      0.00
   11   -8    7     -0.10      0.00
   12   -8    7      1.49      0.00
  -13   -7    7     -0.13      0.00
  -12   -7    7      0.07      0.00
  -11   -7    7      0.81      0.00
  -10   -7    7      1.48      0.00
   -9   -7    7      0.52      0.00
   -8   -7    7     -0.30      0.00
   -7   -7    7      0.38      0.00
   -6   -7    7     -0.42      0.00
   -5   -7    7     -3.02      0.00
   -4   -7    7     -2.18      0.00
   -3   -7    7      3.15      0.00
   -2   -7    7      3.30      0.00
   -1   -7    7     -1.08      0.00
    0   -7    7     -4.68      0.00
    1   -7    7     -4.44      0.00
    2   -7    7      1.91      0.00
    3   -7    7      3.69      0.00
    4   -7    7      0.86      0.00
    5   -7    7     -0.45      0.00
    6   -7    7     -2.47      0.00
    7   -7    7     -0.46      0.00
    8   -7    7      0.88      0.00
    9   -7    7      0.25      0.00
   10   -7    7      0.81      0.00
   11   -7    7     -0.09      0.00
   12   -7    7     -0.74      0.00
   13   -7    7     -0.98      0.00
  -13   -6    7      0.08      0.00
  -12   -6    7      1.11      0.00
  -11   -6    7      0.32      0.00
  -10   -6    7     -0.83      0.00
   -9   -6    7     -1.42      0.00
   -8   -6    7     -0.16      0.00
   -7   -6    7     -0.14      0.00
   -6   -6    7     -0.57      0.00
   -5   -6    7      2.01      0.00
   -4   -6    7      4.87      0.00
   -3   -6    7      1.18      0.00
   -2   -6    7     -6.41      0.00
   -1   -6    7     -5.83      0.00
    0   -6    7      2.13      0.00
    1   -6    7      6.74      0.00
    2   -6    7      4.07      0.00
    3   -6    7     -3.47      0.00
    4   -6    7     -3.14      0.00
    5   -6    7      0.61      0.00
    6   -6    7      1.19      0.00
    7   -6    7      2.53      0.00
    8   -6    7      0.13      0.00
    9   -6    7     -0.58      0.00
   10   -6    7     -0.72      0.00
   11   -6    7     -0.20      0.00
   12   -6    7      0.61      0.00
   13   -6    7      0.66      0.00
   14   -6    7     -0.18      0.00
  -14   -5    7      0.74      0.00
  -13   -5    7      0.91      0.00
  -12   -5    7     -1.12      0.00
  -11   -5    7     -1.43      0.00
  -10   -5    7     -0.33      0.00
   -9   -5    7      0.09      0.00
   -8   -5    7      0.48      0.00
   -7   -5    7      0.08      0.00
   -6   -5    7      0.70      0.00
   -5   -5    7      0.03      0.00
   -4   -5    7     -3.79      0.00
   -3   -5    7     -4.95      0.00
   -2   -5    7      0.98      0.00
   -1   -5    7      9.91      0.00
    0   -5    7      6.61      0.00
    1   -5    7     -4.32      0.00
    2   -5    7     -7.27      0.00
    3   -5    7     -2.08      0.00
    4   -5    7      4.64      0.00
    5   -5    7      1.56      0.00
    6   -5    7     -2.01      0.00
    7   -5    7     -1.48      0.00
    8   -5    7     -2.12      0.00
    9   -5    7      0.48      0.00
   10   -5    7      0.50      0.00
   11   -5    7      0.63      0.00
   12   -5    7     -0.76      0.00
   13   -5    7     -0.13      0.00
   14   -5    7      0.58      0.00
  -14   -4    7     -0.69      0.00
  -13   -4    7     -1.22      0.00
  -12   -4    7      0.01      0.00
  -11   -4    7      1.82      0.00
  -10   -4    7      1.12      0.00
   -9   -4    7      0.58      0.00
   -8   -4    7      0.71      0.00
   -7   -4    7     -0.35      0.00
   -6   -4    7     -0.75      0.00
   -5   -4    7     -1.13      0.00
   -4   -4    7      0.95      0.00
   -3   -4    7      4.57      0.00
   -2   -4    7      3.87      0.00
   -1   -4    7     -3.01      0.00
    0   -4    7    -11.72      0.00
    1   -4    7     -3.95      0.00
    2   -4    7      6.92      0.00
    3   -4    7      6.00      0.00
    4   -4    7     -0.35      0.00
    5   -4    7     -4.67      0.00
    6   -4    7      0.36      0.00
    7   -4    7      2.08      0.00
    8   -4    7      1.45      0.00
    9   -4    7      1.64      0.00
   10   -4    7     -0.75      0.00
   11   -4    7     -0.09      0.00
   12   -4    7      0.20      0.00
   13   -4    7      1.14      0.00
   14   -4    7     -1.26      0.00
   15   -4    7     -1.87      0.00
  -14   -3    7     -0.29      0.00
  -13   -3    7      0.42      0.00
  -12   -3    7      0.40      0.00
  -11   -3    7     -0.87      0.00
  -10   -3    7     -1.87      0.00
   -9   -3    7     -0.98      0.00
   -8   -3    7     -0.95      0.00
   -7   -3    7     -1.15      0.00
   -6   -3    7      0.40      0.00
   -5   -3    7      0.53      0.00
   -4   -3    7      0.39      0.00
   -3   -3    7     -3.03      0.00
   -2   -3    7     -5.33      0.00
   -1   -3    7     -3.58      0.00
    0   -3    7      4.18      0.00
    1   -3    7     10.23      0.00
    2   -3    7     -1.12      0.00
    3   -3    7     -7.74      0.00
    4   -3    7     -3.18      0.00
    5   -3    7      2.08      0.00
    6   -3    7      3.54      0.00
    7   -3    7     -1.52      0.00
    8   -3    7     -1.10      0.00
    9   -3    7     -1.71      0.00
   10   -3    7     -0.78      0.00
   11   -3    7      0.94      0.00
   12   -3    7     -0.27      0.00
   13   -3    7     -0.58      0.00
   14   -3    7     -0.43      0.00
   15   -3    7      2.20      0.00
  -14   -2    7      1.34      0.00
  -13   -2    7      0.92      0.00
  -12   -2    7     -0.10      0.00
  -11   -2    7      0.33      0.00
  -10   -2    7      1.02      0.00
   -9   -2    7      1.75      0.00
   -8   -2    7      1.03      0.00
   -7   -2    7      1.94      0.00
   -6   -2    7      2.30      0.00
   -5   -2    7      0.63      0.00
   -4   -2    7      0.95      0.00
   -3   -2    7      1.63      0.00
   -2   -2    7      5.46      0.00
   -1   -2    7      5.55      0.00
    0   -2    7      3.12      0.00
    1   -2    7     -4.45      0.00
    2   -2    7     -5.52      0.00
    3   -2    7      5.32      0.00
    4   -2    7      5.61      0.00
    5   -2    7      0.45      0.00
    6   -2    7     -2.38      0.00
    7   -2    7     -1.70      0.00
    8   -2    7      1.68      0.00
    9   -2    7      0.21      0.00
   10   -2    7      1.40      0.00
   11   -2    7     -1.09      0.00
   12   -2    7     -1.21      0.00
   13   -2    7      0.01      0.00
   14   -2    7     -0.23      0.00
   15   -2    7     -0.37      0.00
   16   -2    7     -1.49      0.00
  -14   -1    7     -1.17      0.00
  -13   -1    7     -1.46      0.00
  -12   -1    7     -0.15      0.00
  -11   -1    7      0.28      0.00
  -10   -1    7     -0.91      0.00
   -9   -1    7     -0.90      0.00
   -8   -1    7     -1.62      0.00
   -7   -1    7     -1.77      0.00
   -6   -1    7     -4.33      0.00
   -5   -1    7     -3.50      0.00
   -4   -1    7     -1.67      0.00
   -3   -1    7     -2.08      0.00
   -2   -1    7     -2.43      0.00
   -1   -1    7     -4.07      0.00
    0   -1    7     -2.49      0.00
    1   -1    7     -0.77      0.00
    2   -1    7      3.46      0.00
    3   -1    7      0.14      0.00
    4   -1    7     -6.22      0.00
    5   -1    7     -2.55      0.00
    6   -1    7      0.10      0.00
    7   -1    7      1.36      0.00
    8   -1    7     -0.26      0.00
    9   -1    7     -1.14      0.00
   10   -1    7      0.48      0.00
   11   -1    7      0.26      0.00
   12   -1    7      2.51      0.00
   13   -1    7      0.80      0.00
   14   -1    7      0.68      0.00
   15   -1    7      1.25      0.00
   16   -1    7      0.15      0.00
  -14    0    7      1.43      0.00
  -13    0    7      0.53      0.00
  -12    0    7      0.52      0.00
  -11    0    7     -1.36      0.00
  -10    0    7      0.23      0.00
   -9    0    7      1.29      0.00
   -8    0    7      0.47      0.00
   -7    0    7      1.40      0.00
   -6    0    7      3.05      0.00
   -5    0    7      5.96      0.00
   -4    0    7      2.67      0.00
   -3    0    7      1.61      0.00
   -2    0    7      1.13      0.00
   -1    0    7     -0.98      0.00
    0    0    7     -2.12      0.00
    1    0    7     -2.36      0.00
    2    0    7     -1.75      0.00
    3    0    7     -1.42      0.00
    4    0    7      2.86      0.00
    5    0    7      4.61      0.00
    6    0    7      1.37      0.00
    7    0    7      1.18      0.00
    8    0    7     -0.04      0.00
    9    0    7      1.64      0.00
   10    0    7      0.35      0.00
   11    0    7     -1.17      0.00
   12    0    7     -1.65      0.00
   13    0    7     -1.62      0.00
   14    0    7      0.12      0.00
   15    0    7     -1.35      0.00
   16    0    7     -1.42      0.00
  -14    1    7     -1.85      0.00
  -13    1    7     -0.79      0.00
  -12    1    7      0.01      0.00
  -11    1    7      0.38      0.00
  -10    1    7      1.74      0.00
   -9    1    7     -0.98      0.00
   -8    1    7     -0.42      0.00
   -7    1    7      0.60      0.00
   -6    1    7      0.00      0.00
   -5    1    7     -2.95      0.00
   -4    1    7     -4.73      0.00
   -3    1    7     -0.50      0.00
   -2    1    7     -0.61      0.00
   -1    1    7      1.91      0.00
    0    1    7      6.15      0.00
    1    1    7      6.27      0.00
    2    1    7      3.69      0.00
    3    1    7      1.79      0.00
    4    1    7     -0.27      0.00
    5    1    7     -2.81      0.00
    6    1    7     -2.57      0.00
    7    1    7     -1.76      0.00
    8    1    7     -1.99      0.00
    9    1    7     -0.92      0.00
   10    1    7     -2.11      0.00
   11    1    7      0.29      0.00
   12    1    7      1.52      0.00
   13    1    7      1.18      0.00
   14    1    7     -0.31      0.00
   15    1    7     -0.14      0.00
   16    1    7      1.78      0.00
  -14    2    7      0.78      0.00
  -13    2    7      1.71      0.00
  -12    2    7      0.09      0.00
  -11    2    7      0.33      0.00
  -10    2    7     -0.48      0.00
   -9    2    7     -1.21      0.00
   -8    2    7      0.44      0.00
   -7    2    7     -1.56      0.00
   -6    2    7     -2.74      0.00
   -5    2    7     -2.91      0.00
   -4    2    7      1.79      0.00
   -3    2    7      2.52      0.00
   -2    2    7     -0.74      0.00
   -1    2    7     -0.46      0.00
    0    2    7     -4.38      0.00
    1    2    7     -7.31      0.00
    2    2    7     -3.48      0.00
    3    2    7     -0.67      0.00
    4    2    7     -0.10      0.00
    5    2    7      0.38      0.00
    6    2    7      1.31      0.00
    7    2    7      0.95      0.00
    8    2    7      1.74      0.00
    9    2    7      1.64      0.00
   10    2    7      1.45      0.00
   11    2    7      1.46      0.00
   12    2    7     -0.79      0.00
   13    2    7     -1.34      0.00
   14    2    7      0.16      0.00
   15    2    7      0.71      0.00
   16    2    7     -0.88      0.00
   17    2    7     -1.64      0.00
  -14    3    7     -0.48      0.00
  -13    3    7     -0.84      0.00
  -12    3    7     -0.91      0.00
  -11    3    7      0.01      0.00
  -10    3    7     -0.86      0.00
   -9    3    7      0.28      0.00
   -8    3    7      0.49      0.00
   -7    3    7      0.98      0.00
   -6    3    7      3.45      0.00
   -5    3    7      5.03      0.00
   -4    3    7      4.42      0.00
   -3    3    7     -1.99      0.00
   -2    3    7     -2.06      0.00
   -1    3    7     -0.35      0.00
    0    3    7      0.52      0.00
    1    3    7      5.24      0.00
    2    3    7      4.57      0.00
    3    3    7     -1.66      0.00
    4    3    7     -2.26      0.00
    5    3    7     -0.60      0.00
    6    3    7      0.69      0.00
    7    3    7      0.12      0.00
    8    3    7      0.29      0.00
    9    3    7     -1.02      0.00
   10    3    7     -1.16      0.00
   11    3    7     -0.97      0.00
   12    3    7      0.03      0.00
   13    3    7      1.07      0.00
   14    3    7      0.80      0.00
   15    3    7     -0.56      0.00
   16    3    7      0.39      0.00
   17    3    7      1.32      0.00
  -13    4    7      0.95      0.00
  -12    4    7      0.38      0.00
  -11    4    7      0.19      0.00
  -10    4    7      0.09      0.00
   -9    4    7      0.76      0.00
   -8    4    7      0.54      0.00
   -7    4    7      0.37      0.00
   -6    4    7     -2.29      0.00
   -5    4    7     -4.05      0.00
   -4    4    7     -5.39      0.00
   -3    4    7     -3.09      0.00
   -2    4    7      3.31      0.00
   -1    4    7      3.91      0.00
    0    4    7      3.14      0.00
    1    4    7     -1.17      0.00
    2    4    7     -6.99      0.00
    3    4    7     -2.57      0.00
    4    4    7      3.37      0.00
    5    4    7      2.62      0.00
    6    4    7     -0.27      0.00
    7    4    7     -1.68      0.00
    8    4    7     -1.00      0.00
    9    4    7     -0.85      0.00
   10    4    7      0.47      0.00
   11    4    7      0.63      0.00
   12    4    7     -0.59      0.00
   13    4    7     -0.94      0.00
   14    4    7     -0.74      0.00
   15    4    7     -0.32      0.00
   16    4    7     -0.14      0.00
   17    4    7     -0.95      0.00
  -13    5    7     -1.51      0.00
  -12    5    7     -0.85      0.00
  -11    5    7      0.20      0.00
  -10    5    7     -0.01      0.00
   -9    5    7      0.05      0.00
   -8    5    7     -0.88      0.00
   -7    5    7     -1.93      0.00
   -6    5    7     -0.57      0.00
   -5    5    7      2.77      0.00
   -4    5    7      3.02      0.00
   -3    5    7      4.56      0.00
   -2    5    7      1.94      0.00
   -1    5    7     -3.93      0.00
    0    5    7     -6.12      0.00
    1    5    7     -4.21      0.00
    2    5    7      4.57      0.00
    3    5    7      9.50      0.00
    4    5    7      2.14      0.00
    5    5    7     -2.69      0.00
    6    5    7     -2.18      0.00
    7    5    7      1.38      0.00
    8    5    7      2.08      0.00
    9    5    7      1.17      0.00
   10    5    7      0.63      0.00
   11    5    7     -0.14      0.00
   12    5    7      0.32      0.00
   13    5    7      1.60      0.00
   14    5    7      0.41      0.00
   15    5    7     -0.01      0.00
   16    5    7      0.18      0.00
   17    5    7      0.79      0.00
  -13    6    7      0.33      0.00
  -12    6    7      1.61      0.00
  -11    6    7      0.26      0.00
  -10    6    7     -0.25      0.00
   -9    6    7      0.10      0.00
   -8    6    7      0.01      0.00
   -7    6    7      1.57      0.00
   -6    6    7      2.40      0.00
   -5    6    7      0.13      0.00
   -4    6    7     -1.94      0.00
   -3    6    7     -2.05      0.00
   -2    6    7     -5.02      0.00
   -1    6    7     -2.56      0.00
    0    6    7      3.30      0.00
    1    6    7      5.79      0.00
    2    6    7      1.95      0.00
    3    6    7     -8.31      0.00
    4    6    7     -9.26      0.00
    5    6    7     -0.91      0.00
    6    6    7      3.10      0.00
    7    6    7      1.94      0.00
    8    6    7     -2.09      0.00
    9    6    7     -1.83      0.00
   10    6    7     -0.46      0.00
   11    6    7     -0.23      0.00
   12    6    7     -0.27      0.00
   13    6    7     -1.14      0.00
   14    6    7     -1.23      0.00
   15    6    7      0.53      0.00
   16    6    7      0.74      0.00
   17    6    7     -0.22      0.00
  -13    7    7      0.13      0.00
  -12    7    7     -0.31      0.00
  -11    7    7     -1.36      0.00
  -10    7    7      0.14      0.00
   -9    7    7     -0.13      0.00
   -8    7    7     -0.03      0.00
   -7    7    7     -0.62      0.00
   -6    7    7     -1.83      0.00
   -5    7    7     -1.88      0.00
   -4    7    7     -0.28      0.00
   -3    7    7      0.77      0.00
   -2    7    7      2.27      0.00
   -1    7    7      5.89      0.00
    0    7    7      2.89      0.00
    1    7    7     -1.95      0.00
    2    7    7     -3.37      0.00
    3    7    7      0.71      0.00
    4    7    7      8.59      0.00
    5    7    7      5.53      0.00
    6    7    7     -1.41      0.00
    7    7    7     -3.82      0.00
    8    7    7     -0.78      0.00
    9    7    7      2.22      0.00
   10    7    7      0.86      0.00
   11    7    7     -0.47      0.00
   12    7    7      0.19      0.00
   13    7    7      0.66      0.00
   14    7    7      1.41      0.00
   15    7    7      0.49      0.00
   16    7    7     -1.00      0.00
   17    7    7     -1.20      0.00
  -12    8    7     -0.57      0.00
  -11    8    7      0.76      0.00
  -10    8    7      1.11      0.00
   -9    8    7     -0.26      0.00
   -8    8    7      0.23      0.00
   -7    8    7     -0.13      0.00
   -6    8    7      1.44      0.00
   -5    8    7      1.40      0.00
   -4    8    7      1.71      0.00
   -3    8    7      0.84      0.00
   -2    8    7     -0.06      0.00
   -1    8    7     -2.24      0.00
    0    8    7     -5.01      0.00
    1    8    7     -1.59      0.00
    2    8    7      0.86      0.00
    3    8    7      1.48      0.00
    4    8    7     -1.55      0.00
    5    8    7     -5.48      0.00
    6    8    7     -1.26      0.00
    7    8    7      2.63      0.00
    8    8    7      2.61      0.00
    9    8    7     -0.76      0.00
   10    8    7     -1.62      0.00
   11    8    7      0.10      0.00
   12    8    7      0.69      0.00
   13    8    7     -0.37      0.00
   14    8    7     -0.97      0.00
   15    8    7     -1.10      0.00
   16    8    7     -0.02      0.00
   17    8    7      0.93      0.00
  -12    9    7      0.68      0.00
  -11    9    7      0.33      0.00
  -10    9    7     -1.69      0.00
   -9    9    7     -0.22      0.00
   -8    9    7      0.27      0.00
   -7    9    7      0.15      0.00
   -6    9    7     -0.03      0.00
   -5    9    7     -1.81      0.00
   -4    9    7     -0.86      0.00
   -3    9    7     -1.96      0.00
   -2    9    7     -1.04      0.00
   -1    9    7     -0.72      0.00
    2    9    7     -0.13      0.00
    3    9    7      0.12      0.00
    4    9    7     -0.27      0.00
    5    9    7      1.04      0.00
    6    9    7      1.61      0.00
    7    9    7     -0.83      0.00
    8    9    7     -2.00      0.00
    9    9    7     -0.77      0.00
   10    9    7      1.07      0.00
   11    9    7      0.99      0.00
   12    9    7     -0.45      0.00
   13    9    7     -0.33      0.00
   14    9    7      0.62      0.00
   15    9    7      0.80      0.00
   16    9    7      0.08      0.00
   17    9    7     -0.01      0.00
  -11   10    7     -0.51      0.00
  -10   10    7      0.82      0.00
   -9   10    7      1.35      0.00
   -8   10    7     -1.09      0.00
   -7   10    7      0.17      0.00
   -6   10    7     -0.61      0.00
   -5   10    7      0.49      0.00
   -4   10    7      1.26      0.00
   -3   10    7      0.52      0.00
   -2   10    7      1.93      0.00
   -1   10    7      1.07      0.00
    0   10    7      1.42      0.00
    1   10    7     -1.05      0.00
    2   10    7     -1.23      0.00
    3   10    7      0.28      0.00
    4   10    7     -1.72      0.00
    5   10    7     -0.76      0.00
    6   10    7     -0.11      0.00
    7   10    7      0.34      0.00
    8   10    7      0.88      0.00
    9   10    7      1.25      0.00
   10   10    7      0.24      0.00
   11   10    7     -0.72      0.00
   12   10    7     -0.63      0.00
   13   10    7      0.48      0.00
   14   10    7     -0.26      0.00
   15   10    7     -0.67      0.00
   16   10    7      0.27      0.00
  -11   11    7     -0.17      0.00
  -10   11    7      0.14      0.00
   -9   11    7     -1.09      0.00
   -8   11    7      0.22      0.00
   -7   11    7      0.81      0.00
   -6   11    7     -1.03      0.00
   -5   11    7      0.55      0.00
   -4   11    7     -0.86      0.00
   -3   11    7     -0.16      0.00
   -2   11    7     -0.50      0.00
   -1   11    7     -1.57      0.00
    0   11    7     -1.25      0.00
    1   11    7     -1.19      0.00
    2   11    7      1.29      0.00
    3   11    7      0.45      0.00
    4   11    7      0.93      0.00
    5   11    7      2.68      0.00
    6   11    7      1.20      0.00
    7   11    7     -0.01      0.00
    8   11    7     -0.13      0.00
    9   11    7     -0.80      0.00
   10   11    7     -0.98      0.00
   11   11    7     -0.25      0.00
   12   11    7      0.56      0.00
   13   11    7      0.22      0.00
   14   11    7     -0.11      0.00
   15   11    7      0.77      0.00
   16   11    7      0.19      0.00
  -10   12    7      0.05      0.00
   -9   12    7     -0.84      0.00
   -8   12    7      0.52      0.00
   -7   12    7     -0.42      0.00
   -6   12    7      1.27      0.00
   -5   12    7      1.60      0.00
   -4   12    7      0.38      0.00
   -3   12    7      0.76      0.00
   -2   12    7     -0.55      0.00
   -1   12    7      0.73      0.00
    0   12    7      1.30      0.00
    1   12    7      1.38      0.00
    2   12    7      0.21      0.00
    3   12    7     -1.03      0.00
    4   12    7     -0.05      0.00
    5   12    7     -1.40      0.00
    6   12    7     -2.15      0.00
    7   12    7     -1.37      0.00
    8   12    7     -0.67      0.00
    9   12    7     -0.15      0.00
   10   12    7      0.90      0.00
   11   12    7      0.31      0.00
   12   12    7      0.05      0.00
   13   12    7     -0.52      0.00
   14   12    7     -0.29      0.00
   15   12    7     -0.59      0.00
   16   12    7     -0.75      0.00
  -10   13    7     -0.88      0.00
   -9   13    7      2.20      0.00
   -8   13    7      1.39      0.00
   -7   13    7     -0.69      0.00
   -6   13    7     -0.98      0.00
   -5   13    7     -2.51      0.00
   -4   13    7     -1.61      0.00
   -3   13    7     -1.36      0.00
   -2   13    7      0.02      0.00
   -1   13    7      0.38      0.00
    0   13    7     -0.88      0.00
    1   13    7     -1.36      0.00
    2   13    7     -1.16      0.00
    3   13    7      0.48      0.00
    4   13    7     -0.07      0.00
    5   13    7     -0.34      0.00
    6   13    7      0.76      0.00
    7   13    7      1.36      0.00
    8   13    7      1.27      0.00
    9   13    7      0.88      0.00
   10   13    7     -0.11      0.00
   11   13    7     -0.35      0.00
   12   13    7      0.24      0.00
   13   13    7      0.06      0.00
   14   13    7      0.82      0.00
   15   13    7      0.94      0.00
   16   13    7      0.78      0.00
   -9   14    7     -1.37      0.00
   -8   14    7     -3.90      0.00
   -7   14    7     -0.48      0.00
   -6   14    7      0.75      0.00
   -5   14    7      1.33      0.00
   -4   14    7      1.38      0.00
   -3   14    7      1.31      0.00
   -2   14    7      1.10      0.00
   -1   14    7     -0.75      0.00
    0   14    7      0.23      0.00
    1   14    7      0.62      0.00
    2   14    7      1.44      0.00
    3   14    7      0.58      0.00
    4   14    7     -0.25      0.00
    5   14    7      1.00      0.00
    6   14    7      0.37      0.00
    7   14    7     -0.13      0.00
    8   14    7     -0.75      0.00
    9   14    7     -0.70      0.00
   10   14    7     -0.87      0.00
   11   14    7      0.00      0.00
   12   14    7     -0.07      0.00
   13   14    7      0.07      0.00
   14   14    7     -0.28      0.00
   15   14    7     -1.34      0.00
   -8   15    7      3.17      0.00
   -7   15    7      2.90      0.00
   -6   15    7     -0.15      0.00
   -5   15    7      0.53      0.00
   -4   15    7     -0.03      0.00
   -3   15    7      0.46      0.00
   -2   15    7     -1.07      0.00
   -1   15    7      0.02      0.00
    0   15    7      0.60      0.00
    1   15    7     -0.42      0.00
    2   15    7     -0.12      0.00
    3   15    7     -1.22      0.00
    4   15    7     -0.02      0.00
    5   15    7     -0.36      0.00
    6   15    7     -0.84      0.00
    7   15    7     -0.31      0.00
    8   15    7     -0.27      0.00
    9   15    7      0.20      0.00
   10   15    7      0.60      0.00
   11   15    7      1.21      0.00
   12   15    7      0.05      0.00
   13   15    7     -0.49      0.00
   14   15    7     -0.47      0.00
   15   15    7      0.62      0.00
   -8   16    7      0.39      0.00
   -7   16    7     -2.70      0.00
   -6   16    7     -0.86      0.00
   -5   16    7     -0.43      0.00
   -4   16    7     -1.37      0.00
   -3   16    7     -0.92      0.00
   -2   16    7     -0.74      0.00
   -1   16    7      1.03      0.00
    0   16    7     -0.72      0.00
    1   16    7      0.16      0.00
    2   16    7      0.15      0.00
    3   16    7     -0.05      0.00
    4   16    7      0.67      0.00
    5   16    7     -0.20      0.00
    6   16    7      0.49      0.00
    7   16    7      0.20      0.00
    8   16    7      0.61      0.00
    9   16    7      0.25      0.00
   10   16    7     -0.25      0.00
   11   16    7     -1.01      0.00
   12   16    7     -1.00      0.00
   13   16    7      0.62      0.00
   14   16    7      1.16      0.00
   -7   17    7     -1.04      0.00
   -6   17    7      1.36      0.00
   -5   17    7     -0.51      0.00
   -4   17    7      0.39      0.00
   -3   17    7      0.41      0.00
   -2   17    7      0.51      0.00
   -1   17    7     -0.38      0.00
    0   17    7     -0.68      0.00
    1   17    7      0.67      0.00
    2   17    7     -0.80      0.00
    3   17    7     -0.12      0.00
    4   17    7     -0.07      0.00
    5   17    7     -0.08      0.00
    6   17    7     -0.03      0.00
    7   17    7     -0.19      0.00
    8   17    7      0.00      0.00
    9   17    7     -0.66      0.00
   10   17    7      0.40      0.00
   11   17    7      0.54      0.00
   12   17    7      0.76      0.00
   13   17    7      0.04      0.00
   -6   18    7      1.10      0.00
   -5   18    7     -0.52      0.00
   -4   18    7      1.18      0.00
   -3   18    7      0.62      0.00
   -2   18    7      0.64      0.00
   -1   18    7      0.20      0.00
    0   18    7      1.00      0.00
    1   18    7     -0.18      0.00
    2   18    7     -0.28      0.00
    3   18    7      0.96      0.00
    4   18    7      0.22      0.00
    5   18    7     -0.03      0.00
    6   18    7      0.01      0.00
    7   18    7      0.55      0.00
    8   18    7     -0.06      0.00
    9   18    7      0.19      0.00
   10   18    7      0.09      0.00
   11   18    7     -0.87      0.00
   12   18    7     -0.32      0.00
   13   18    7      0.02      0.00
   -4   19    7      0.42      0.00
   -3   19    7     -1.01      0.00
   -2   19    7     -0.83      0.00
   -1   19    7     -0.25      0.00
    0   19    7     -0.39      0.00
    1   19    7     -0.49      0.00
    2   19    7      0.74      0.00
    3   19    7     -0.02      0.00
    4   19    7     -0.65      0.00
    5   19    7     -0.09      0.00
    6   19    7      0.07      0.00
    7   19    7     -0.63      0.00
    8   19    7     -0.85      0.00
    9   19    7      0.12      0.00
   10   19    7     -0.22      0.00
   11   19    7      0.53      0.00
   12   19    7      0.66      0.00
   -3   20    7     -0.94      0.00
   -2   20    7      0.14      0.00
   -1   20    7     -0.14      0.00
    0   20    7     -0.60      0.00
    1   20    7      0.38      0.00
    2   20    7     -0.10      0.00
    3   20    7     -0.61      0.00
    4   20    7      0.08      0.00
    5   20    7      0.38      0.00
    6   20    7      0.13      0.00
    7   20    7      0.47      0.00
    8   20    7      1.28      0.00
    9   20    7      0.55      0.00
   10   20    7     -0.18      0.00
   11   20    7     -0.17      0.00
   -1   21    7      0.47      0.00
    0   21    7      0.98      0.00
    1   21    7      0.57      0.00
    2   21    7     -0.45      0.00
    3   21    7      0.19      0.00
    4   21    7      0.29      0.00
    5   21    7     -0.21      0.00
    6   21    7     -0.54      0.00
    7   21    7     -0.54      0.00
    8   21    7     -1.18      0.00
    9   21    7     -1.21      0.00
    2   22    7      0.05      0.00
    3   22    7      0.37      0.00
    4   22    7     -0.12      0.00
    5   22    7     -0.10      0.00
    6   22    7      0.54      0.00
   -5  -16    8     -0.56      0.00
   -4  -16    8     -0.26      0.00
   -3  -16    8      0.53      0.00
   -2  -16    8      0.10      0.00
   -1  -16    8     -0.31      0.00
    0  -16    8      0.51      0.00
    1  -16    8     -0.50      0.00
    2  -16    8     -0.34      0.00
    3  -16    8     -0.67      0.00
   -7  -15    8     -0.38      0.00
   -6  -15    8      1.07      0.00
   -5  -15    8      0.76      0.00
   -4  -15    8      0.41      0.00
   -3  -15    8      1.08      0.00
   -2  -15    8      0.09      0.00
   -1  -15    8     -0.12      0.00
    0  -15    8      0.06      0.00
    1  -15    8      0.00      0.00
    2  -15    8      0.91      0.00
    3  -15    8      0.10      0.00
    4  -15    8      0.90      0.00
    5  -15    8      0.84      0.00
   -8  -14    8      0.29      0.00
   -7  -14    8      0.24      0.00
   -6  -14    8     -0.24      0.00
   -5  -14    8     -1.04      0.00
   -4  -14    8      0.43      0.00
   -3  -14    8      0.45      0.00
   -2  -14    8     -1.03      0.00
   -1  -14    8      0.12      0.00
    0  -14    8     -0.07      0.00
    1  -14    8     -0.15      0.00
    2  -14    8     -0.14      0.00
    3  -14    8     -0.82      0.00
    4  -14    8     -0.09      0.00
    5  -14    8     -0.59      0.00
    6  -14    8      0.74      0.00
    7  -14    8      0.14      0.00
   -9  -13    8     -0.42      0.00
   -8  -13    8     -0.46      0.00
   -7  -13    8     -0.09      0.00
   -6  -13    8      0.11      0.00
   -5  -13    8      0.63      0.00
   -4  -13    8      0.41      0.00
   -3  -13    8     -1.96      0.00
   -2  -13    8     -1.25      0.00
   -1  -13    8      0.79      0.00
    0  -13    8     -0.07      0.00
    1  -13    8      0.58      0.00
    2  -13    8     -0.22      0.00
    3  -13    8     -0.37      0.00
    4  -13    8      0.52      0.00
    5  -13    8      0.02      0.00
    6  -13    8     -0.22      0.00
    7  -13    8     -1.78      0.00
    8  -13    8      0.52      0.00
  -10  -12    8      0.08      0.00
   -9  -12    8      0.12      0.00
   -8  -12    8      0.24      0.00
   -7  -12    8      0.98      0.00
   -6  -12    8      0.42      0.00
   -5  -12    8     -0.09      0.00
   -4  -12    8     -0.62      0.00
   -3  -12    8      0.42      0.00
   -2  -12    8      2.64      0.00
   -1  -12    8      0.73      0.00
    0  -12    8     -1.22      0.00
    1  -12    8     -0.31      0.00
    2  -12    8     -0.60      0.00
    3  -12    8      1.10      0.00
    4  -12    8      1.02      0.00
    5  -12    8      0.04      0.00
    6  -12    8      0.16      0.00
    7  -12    8      0.43      0.00
    8  -12    8      1.10      0.00
    9  -12    8     -1.47      0.00
  -11  -11    8     -0.31      0.00
  -10  -11    8      0.13      0.00
   -9  -11    8      0.28      0.00
   -8  -11    8      0.36      0.00
   -7  -11    8     -0.66      0.00
   -6  -11    8     -1.31      0.00
   -5  -11    8     -0.86      0.00
   -4  -11    8     -0.06      0.00
   -3  -11    8      0.17      0.00
   -2  -11    8     -1.02      0.00
   -1  -11    8     -2.06      0.00
    0  -11    8      0.52      0.00
    1  -11    8      1.53      0.00
    2  -11    8      0.29      0.00
    3  -11    8      0.15      0.00
    4  -11    8     -1.46      0.00
    5  -11    8     -1.01      0.00
    6  -11    8     -0.35      0.00
    7  -11    8      0.15      0.00
    8  -11    8      0.20      0.00
    9  -11    8      0.07      0.00
   10  -11    8      1.20      0.00
  -11  -10    8      1.08      0.00
  -10  -10    8      0.51      0.00
   -9  -10    8     -0.08      0.00
   -8  -10    8     -0.43      0.00
   -7  -10    8     -0.26      0.00
   -6  -10    8      0.71      0.00
   -5  -10    8      1.05      0.00
   -4  -10    8      1.12      0.00
   -3  -10    8      0.09      0.00
   -2  -10    8      0.47      0.00
   -1  -10    8      1.19      0.00
    0  -10    8      1.11      0.00
    1  -10    8     -1.10      0.00
    2  -10    8     -1.16      0.00
    3  -10    8      0.28      0.00
    4  -10    8      0.15      0.00
    5  -10    8      0.52      0.00
    6  -10    8      0.00      0.00
    7  -10    8     -0.01      0.00
    8  -10    8     -0.68      0.00
    9  -10    8     -0.70      0.00
   10  -10    8     -0.08      0.00
   11  -10    8      0.08      0.00
  -12   -9    8     -0.99      0.00
  -11   -9    8     -1.95      0.00
  -10   -9    8     -1.66      0.00
   -9   -9    8     -0.53      0.00
   -8   -9    8     -0.05      0.00
   -7   -9    8      0.30      0.00
   -6   -9    8     -0.54      0.00
   -5   -9    8     -0.33      0.00
   -4   -9    8     -0.89      0.00
   -3   -9    8     -1.09      0.00
   -2   -9    8     -0.23      0.00
   -1   -9    8     -1.38      0.00
    0   -9    8     -1.03      0.00
    1   -9    8     -0.24      0.00
    2   -9    8      1.20      0.00
    3   -9    8      0.45      0.00
    4   -9    8     -1.22      0.00
    5   -9    8     -0.01      0.00
    6   -9    8      1.08      0.00
    7   -9    8      0.93      0.00
    8   -9    8      0.35      0.00
    9   -9    8      0.84      0.00
   10   -9    8      0.68      0.00
   11   -9    8     -0.68      0.00
   12   -9    8     -0.61      0.00
  -12   -8    8     -0.53      0.00
  -11   -8    8      0.46      0.00
  -10   -8    8      1.46      0.00
   -9   -8    8      0.90      0.00
   -8   -8    8     -0.20      0.00
   -7   -8    8     -0.25      0.00
   -6   -8    8      0.72      0.00
   -5   -8    8      1.81      0.00
   -4   -8    8     -0.23      0.00
   -3   -8    8      0.74      0.00
   -2   -8    8      0.86      0.00
   -1   -8    8      1.32      0.00
    0   -8    8      2.58      0.00
    1   -8    8      0.15      0.00
    2   -8    8     -1.00      0.00
    3   -8    8     -1.32      0.00
    4   -8    8      0.45      0.00
    5   -8    8      2.01      0.00
    6   -8    8     -0.34      0.00
    7   -8    8     -1.56      0.00
    8   -8    8     -0.72      0.00
    9   -8    8     -0.33      0.00
   10   -8    8     -0.84      0.00
   11   -8    8     -0.42      0.00
   12   -8    8      1.05      0.00
   13   -8    8     -0.14      0.00
  -13   -7    8      0.10      0.00
  -12   -7    8      0.62      0.00
  -11   -7    8      0.58      0.00
  -10   -7    8      0.51      0.00
   -9   -7    8     -0.29      0.00
   -8   -7    8      0.61      0.00
   -7   -7    8      1.18      0.00
   -6   -7    8      0.14      0.00
   -5   -7    8     -2.90      0.00
   -4   -7    8     -2.44      0.00
   -3   -7    8      1.37      0.00
   -2   -7    8      0.18      0.00
   -1   -7    8     -0.95      0.00
    0   -7    8     -3.33      0.00
    1   -7    8     -2.98      0.00
    2   -7    8      1.82      0.00
    3   -7    8      2.25      0.00
    4   -7    8      1.06      0.00
    5   -7    8     -1.21      0.00
    6   -7    8     -2.10      0.00
    7   -7    8      0.37      0.00
    8   -7    8      0.64      0.00
    9   -7    8      0.27      0.00
   10   -7    8      0.27      0.00
   11   -7    8      0.62      0.00
   12   -7    8     -0.41      0.00
  -13   -6    8      0.35      0.00
  -12   -6    8      0.10      0.00
  -11   -6    8      0.32      0.00
  -10   -6    8     -0.24      0.00
   -9   -6    8     -0.81      0.00
   -8   -6    8     -0.44      0.00
   -7   -6    8     -1.71      0.00
   -6   -6    8     -1.52      0.00
   -5   -6    8      1.33      0.00
   -4   -6    8      5.25      0.00
   -3   -6    8      1.96      0.00
   -2   -6    8     -3.02      0.00
   -1   -6    8     -1.40      0.00
    0   -6    8      1.92      0.00
    1   -6    8      4.85      0.00
    2   -6    8      1.45      0.00
    3   -6    8     -4.19      0.00
    4   -6    8     -2.61      0.00
    5   -6    8     -0.27      0.00
    6   -6    8      1.54      0.00
    7   -6    8      1.70      0.00
    8   -6    8     -0.23      0.00
    9   -6    8      0.03      0.00
   10   -6    8     -0.44      0.00
   11   -6    8      0.26      0.00
   12   -6    8      0.30      0.00
   13   -6    8      1.60      0.00
   14   -6    8      0.61      0.00
  -13   -5    8      0.27      0.00
  -12   -5    8     -0.50      0.00
  -11   -5    8     -0.73      0.00
  -10   -5    8     -1.01      0.00
   -9   -5    8     -0.16      0.00
   -8   -5    8      0.32      0.00
   -7   -5    8      0.91      0.00
   -6   -5    8      2.43      0.00
   -5   -5    8      1.01      0.00
   -4   -5    8     -3.83      0.00
   -3   -5    8     -6.70      0.00
   -2   -5    8     -1.23      0.00
   -1   -5    8      4.29      0.00
    0   -5    8      1.32      0.00
    1   -5    8     -3.68      0.00
    2   -5    8     -4.51      0.00
    3   -5    8      1.60      0.00
    4   -5    8      5.79      0.00
    5   -5    8      1.80      0.00
    6   -5    8     -0.79      0.00
    7   -5    8     -1.80      0.00
    8   -5    8     -1.13      0.00
    9   -5    8      0.52      0.00
   10   -5    8      0.17      0.00
   11   -5    8      0.29      0.00
   12   -5    8     -1.38      0.00
   13   -5    8     -0.98      0.00
   14   -5    8     -1.51      0.00
  -13   -4    8     -0.77      0.00
  -12   -4    8     -0.04      0.00
  -11   -4    8      1.15      0.00
  -10   -4    8      0.72      0.00
   -9   -4    8      0.72      0.00
   -8   -4    8      0.59      0.00
   -7   -4    8      0.00      0.00
   -6   -4    8     -1.72      0.00
   -5   -4    8     -2.80      0.00
   -4   -4    8      0.71      0.00
   -3   -4    8      6.23      0.00
   -2   -4    8      7.04      0.00
   -1   -4    8      0.64      0.00
    0   -4    8     -4.59      0.00
    1   -4    8      0.60      0.00
    2   -4    8      4.89      0.00
    3   -4    8      2.21      0.00
    4   -4    8     -4.48      0.00
    5   -4    8     -5.71      0.00
    6   -4    8      0.02      0.00
    7   -4    8      1.70      0.00
    8   -4    8      2.08      0.00
    9   -4    8      0.23      0.00
   10   -4    8     -1.06      0.00
   11   -4    8     -0.34      0.00
   12   -4    8      0.52      0.00
   13   -4    8      1.72      0.00
   14   -4    8      0.02      0.00
   15   -4    8     -0.28      0.00
  -13   -3    8      0.32      0.00
  -12   -3    8      0.80      0.00
  -11   -3    8     -0.82      0.00
  -10   -3    8     -1.05      0.00
   -9   -3    8      0.04      0.00
   -8   -3    8     -0.61      0.00
   -7   -3    8     -1.22      0.00
   -6   -3    8      0.08      0.00
   -5   -3    8      1.89      0.00
   -4   -3    8      1.67      0.00
   -3   -3    8     -3.60      0.00
   -2   -3    8     -7.36      0.00
   -1   -3    8     -6.35      0.00
    0   -3    8      0.70      0.00
    1   -3    8      4.27      0.00
    2   -3    8     -2.77      0.00
    3   -3    8     -4.14      0.00
    4   -3    8      0.70      0.00
    5   -3    8      5.57      0.00
    6   -3    8      3.67      0.00
    7   -3    8     -1.85      0.00
    8   -3    8     -1.62      0.00
    9   -3    8     -1.76      0.00
   10   -3    8      1.06      0.00
   11   -3    8      1.42      0.00
   12   -3    8      0.34      0.00
   13   -3    8     -0.80      0.00
   14   -3    8     -0.52      0.00
   15   -3    8      1.70      0.00
  -14   -2    8      1.00      0.00
  -13   -2    8      0.49      0.00
  -12   -2    8     -0.75      0.00
  -11   -2    8     -0.20      0.00
  -10   -2    8      0.56      0.00
   -9   -2    8      0.24      0.00
   -8   -2    8     -0.16      0.00
   -7   -2    8      1.45      0.00
   -6   -2    8      1.72      0.00
   -5   -2    8      0.21      0.00
   -4   -2    8     -0.83      0.00
   -3   -2    8      0.41      0.00
   -2   -2    8      5.61      0.00
   -1   -2    8      6.52      0.00
    0   -2    8      4.15      0.00
    1   -2    8     -3.42      0.00
    2   -2    8     -3.38      0.00
    3   -2    8      3.86      0.00
    4   -2    8      1.93      0.00
    5   -2    8     -2.36      0.00
    6   -2    8     -4.60      0.00
    7   -2    8     -0.80      0.00
    8   -2    8      2.07      0.00
    9   -2    8      0.51      0.00
   10   -2    8      0.82      0.00
   11   -2    8     -2.22      0.00
   12   -2    8     -1.42      0.00
   13   -2    8     -0.50      0.00
   14   -2    8      0.05      0.00
   15   -2    8     -0.86      0.00
  -14   -1    8     -0.50      0.00
  -13   -1    8     -0.50      0.00
  -12   -1    8      0.33      0.00
  -11   -1    8      0.79      0.00
  -10   -1    8      0.12      0.00
   -9   -1    8      0.46      0.00
   -8   -1    8      0.16      0.00
   -7   -1    8     -0.37      0.00
   -6   -1    8     -2.41      0.00
   -5   -1    8     -1.55      0.00
   -4   -1    8     -0.38      0.00
   -3   -1    8      0.70      0.00
   -2   -1    8     -0.92      0.00
   -1   -1    8     -4.60      0.00
    0   -1    8     -3.61      0.00
    1   -1    8     -0.03      0.00
    2   -1    8      5.73      0.00
    3   -1    8      1.06      0.00
    4   -1    8     -3.83      0.00
    5   -1    8      0.12      0.00
    6   -1    8      2.18      0.00
    7   -1    8      2.78      0.00
    8   -1    8     -1.17      0.00
    9   -1    8     -0.81      0.00
   10   -1    8      0.19      0.00
   11   -1    8      0.04      0.00
   12   -1    8      2.33      0.00
   13   -1    8      0.80      0.00
   14   -1    8      0.74      0.00
   15   -1    8      0.95      0.00
   16   -1    8      1.09      0.00
  -14    0    8      0.68      0.00
  -13    0    8     -0.80      0.00
  -12    0    8     -0.20      0.00
  -11    0    8     -1.14      0.00
  -10    0    8     -0.25      0.00
   -9    0    8     -0.27      0.00
   -8    0    8     -1.29      0.00
   -7    0    8     -0.68      0.00
   -6    0    8      0.79      0.00
   -5    0    8      2.66      0.00
   -4    0    8      0.10      0.00
   -3    0    8     -1.02      0.00
   -2    0    8     -2.37      0.00
   -1    0    8     -0.54      0.00
    0    0    8      1.38      0.00
    1    0    8     -0.21      0.00
    2    0    8     -3.98      0.00
    3    0    8     -5.14      0.00
    4    0    8      1.64      0.00
    5    0    8      2.25      0.00
    6    0    8     -1.06      0.00
    7    0    8     -0.97      0.00
    8    0    8     -1.16      0.00
    9    0    8      1.95      0.00
   10    0    8      0.05      0.00
   11    0    8      0.19      0.00
   12    0    8     -0.48      0.00
   13    0    8     -1.21      0.00
   14    0    8      0.12      0.00
   15    0    8     -1.09      0.00
   16    0    8     -1.47      0.00
  -14    1    8     -1.52      0.00
  -13    1    8      0.25      0.00
  -12    1    8      1.13      0.00
  -11    1    8      0.30      0.00
  -10    1    8      1.05      0.00
   -9    1    8     -0.61      0.00
   -8    1    8      0.94      0.00
   -7    1    8      2.26      0.00
   -6    1    8      1.52      0.00
   -5    1    8     -1.17      0.00
   -4    1    8     -1.64      0.00
   -3    1    8      2.17      0.00
   -2    1    8      2.53      0.00
   -1    1    8      3.14      0.00
    0    1    8      1.58      0.00
    1    1    8      0.54      0.00
    2    1    8      2.19      0.00
    3    1    8      5.08      0.00
    4    1    8      3.11      0.00
    5    1    8     -1.43      0.00
    6    1    8      0.65      0.00
    7    1    8      0.49      0.00
    8    1    8     -0.20      0.00
    9    1    8     -0.05      0.00
   10    1    8     -2.15      0.00
   11    1    8     -0.24      0.00
   12    1    8     -0.12      0.00
   13    1    8      0.83      0.00
   14    1    8      0.00      0.00
   15    1    8     -0.22      0.00
   16    1    8      1.58      0.00
  -13    2    8      1.63      0.00
  -12    2    8     -0.59      0.00
  -11    2    8     -0.18      0.00
  -10    2    8      0.18      0.00
   -9    2    8     -0.45      0.00
   -8    2    8      0.33      0.00
   -7    2    8     -2.08      0.00
   -6    2    8     -2.59      0.00
   -5    2    8     -1.82      0.00
   -4    2    8      1.24      0.00
   -3    2    8     -0.04      0.00
   -2    2    8     -2.99      0.00
   -1    2    8     -1.89      0.00
    0    2    8     -1.88      0.00
    1    2    8     -0.58      0.00
    2    2    8      1.01      0.00
    3    2    8     -1.33      0.00
    4    2    8     -4.37      0.00
    5    2    8     -3.41      0.00
    6    2    8     -1.64      0.00
    7    2    8     -2.28      0.00
    8    2    8      1.07      0.00
    9    2    8      0.64      0.00
   10    2    8      0.66      0.00
   11    2    8      1.58      0.00
   12    2    8     -0.26      0.00
   13    2    8     -1.26      0.00
   14    2    8     -1.08      0.00
   15    2    8      0.12      0.00
   16    2    8     -0.58      0.00
  -13    3    8     -0.75      0.00
  -12    3    8     -1.35      0.00
  -11    3    8      0.46      0.00
  -10    3    8     -0.98      0.00
   -9    3    8     -0.52      0.00
   -8    3    8      0.51      0.00
   -7    3    8      0.70      0.00
   -6    3    8      1.73      0.00
   -5    3    8      1.79      0.00
   -4    3    8      1.78      0.00
   -3    3    8     -1.07      0.00
   -2    3    8      0.62      0.00
   -1    3    8      1.86      0.00
    0    3    8      0.65      0.00
    1    3    8      1.18      0.00
    2    3    8     -1.41      0.00
    3    3    8     -3.66      0.00
    4    3    8      0.18      0.00
    5    3    8      4.87      0.00
    6    3    8      5.54      0.00
    7    3    8      3.34      0.00
    8    3    8      1.23      0.00
    9    3    8     -1.93      0.00
   10    3    8     -0.31      0.00
   11    3    8     -0.29      0.00
   12    3    8     -0.03      0.00
   13    3    8      1.67      0.00
   14    3    8      2.18      0.00
   15    3    8      0.92      0.00
   16    3    8      0.51      0.00
   17    3    8      0.94      0.00
  -13    4    8      0.11      0.00
  -12    4    8      0.82      0.00
  -11    4    8      0.52      0.00
  -10    4    8     -0.35      0.00
   -9    4    8      1.33      0.00
   -8    4    8      0.17      0.00
   -7    4    8     -0.71      0.00
   -6    4    8     -0.41      0.00
   -5    4    8     -0.07      0.00
   -4    4    8     -1.40      0.00
   -3    4    8     -1.60      0.00
   -2    4    8      1.31      0.00
   -1    4    8     -0.15      0.00
    0    4    8     -0.78      0.00
    1    4    8     -1.39      0.00
    2    4    8     -2.60      0.00
    3    4    8      2.47      0.00
    4    4    8      4.17      0.00
    5    4    8     -0.58      0.00
    6    4    8     -6.32      0.00
    7    4    8     -5.82      0.00
    8    4    8     -2.00      0.00
    9    4    8      0.35      0.00
   10    4    8      1.42      0.00
   11    4    8     -0.11      0.00
   12    4    8     -0.73      0.00
   13    4    8     -1.25      0.00
   14    4    8     -1.99      0.00
   15    4    8     -1.40      0.00
   16    4    8     -0.71      0.00
   17    4    8     -0.75      0.00
  -13    5    8     -0.72      0.00
  -12    5    8     -0.70      0.00
  -11    5    8     -0.30      0.00
  -10    5    8      0.29      0.00
   -9    5    8      0.50      0.00
   -8    5    8     -0.78      0.00
   -7    5    8      0.21      0.00
   -6    5    8     -0.01      0.00
   -5    5    8     -0.56      0.00
   -4    5    8     -0.46      0.00
   -3    5    8      1.82      0.00
   -2    5    8      1.08      0.00
   -1    5    8     -1.43      0.00
    0    5    8     -0.24      0.00
    1    5    8      0.11      0.00
    2    5    8      3.38      0.00
    3    5    8      3.98      0.00
    4    5    8     -2.61      0.00
    5    5    8     -3.08      0.00
    6    5    8      1.39      0.00
    7    5    8      6.47      0.00
    8    5    8      3.68      0.00
    9    5    8      0.12      0.00
   10    5    8     -0.74      0.00
   11    5    8     -0.71      0.00
   12    5    8      0.45      0.00
   13    5    8      1.34      0.00
   14    5    8      0.96      0.00
   15    5    8      0.74      0.00
   16    5    8      0.38      0.00
   17    5    8      0.80      0.00
  -13    6    8     -0.28      0.00
  -12    6    8      1.70      0.00
  -11    6    8      0.55      0.00
  -10    6    8     -0.15      0.00
   -9    6    8     -0.61      0.00
   -8    6    8     -0.69      0.00
   -7    6    8      0.25      0.00
   -6    6    8     -0.06      0.00
   -5    6    8      0.74      0.00
   -4    6    8      0.59      0.00
   -3    6    8      0.17      0.00
   -2    6    8     -1.80      0.00
   -1    6    8     -0.56      0.00
    0    6    8      1.19      0.00
    1    6    8      1.13      0.00
    2    6    8      1.10      0.00
    3    6    8     -4.32      0.00
    4    6    8     -3.05      0.00
    5    6    8      2.66      0.00
    6    6    8      2.54      0.00
    7    6    8     -1.42      0.00
    8    6    8     -4.97      0.00
    9    6    8     -1.38      0.00
   10    6    8      0.81      0.00
   11    6    8      0.59      0.00
   12    6    8      0.24      0.00
   13    6    8     -0.94      0.00
   14    6    8     -0.88      0.00
   15    6    8      0.10      0.00
   16    6    8      0.32      0.00
   17    6    8     -0.35      0.00
  -12    7    8     -0.60      0.00
  -11    7    8     -2.11      0.00
  -10    7    8     -0.05      0.00
   -9    7    8     -0.20      0.00
   -8    7    8      0.59      0.00
   -7    7    8      0.28      0.00
   -6    7    8     -0.06      0.00
   -5    7    8     -0.03      0.00
   -4    7    8     -0.83      0.00
   -3    7    8     -0.85      0.00
   -2    7    8     -1.09      0.00
   -1    7    8      0.92      0.00
    0    7    8     -0.28      0.00
    1    7    8     -1.48      0.00
    2    7    8     -2.60      0.00
    3    7    8     -2.00      0.00
    4    7    8      3.75      0.00
    5    7    8      1.08      0.00
    6    7    8     -2.52      0.00
    7    7    8     -2.71      0.00
    8    7    8      1.14      0.00
    9    7    8      3.05      0.00
   10    7    8     -0.19      0.00
   11    7    8     -1.27      0.00
   12    7    8     -0.36      0.00
   13    7    8      0.44      0.00
   14    7    8      1.10      0.00
   15    7    8      0.11      0.00
   16    7    8     -0.41      0.00
   17    7    8     -0.48      0.00
  -12    8    8     -0.25      0.00
  -11    8    8      1.77      0.00
  -10    8    8      1.80      0.00
   -9    8    8      0.20      0.00
   -8    8    8      0.72      0.00
   -7    8    8     -0.47      0.00
   -6    8    8      0.62      0.00
   -5    8    8     -0.43      0.00
   -4    8    8      0.03      0.00
   -3    8    8      1.23      0.00
   -2    8    8      2.58      0.00
   -1    8    8      2.87      0.00
    0    8    8      0.31      0.00
    1    8    8      1.71      0.00
    2    8    8      1.74      0.00
    3    8    8      2.86      0.00
    4    8    8      1.18      0.00
    5    8    8     -2.84      0.00
    6    8    8     -0.16      0.00
    7    8    8      2.13      0.00
    8    8    8      2.30      0.00
    9    8    8     -1.16      0.00
   10    8    8     -1.44      0.00
   11    8    8      1.12      0.00
   12    8    8      1.23      0.00
   13    8    8      0.07      0.00
   14    8    8     -0.78      0.00
   15    8    8     -0.62      0.00
   16    8    8     -0.08      0.00
   17    8    8      0.16      0.00
  -12    9    8     -0.01      0.00
  -11    9    8     -0.24      0.00
  -10    9    8     -2.69      0.00
   -9    9    8     -1.11      0.00
   -8    9    8     -0.66      0.00
   -7    9    8     -0.28      0.00
   -6    9    8      0.19      0.00
   -5    9    8     -0.90      0.00
   -4    9    8      1.20      0.00
   -3    9    8     -0.52      0.00
   -2    9    8     -2.04      0.00
   -1    9    8     -4.40      0.00
    0    9    8     -3.53      0.00
    1    9    8     -1.03      0.00
    2    9    8     -2.35      0.00
    3    9    8     -0.61      0.00
    4    9    8     -1.07      0.00
    5    9    8      0.52      0.00
    6    9    8      1.79      0.00
    7    9    8     -0.05      0.00
    8    9    8     -1.57      0.00
    9    9    8     -1.01      0.00
   10    9    8      1.05      0.00
   11    9    8      0.45      0.00
   12    9    8     -1.15      0.00
   13    9    8     -0.84      0.00
   14    9    8     -0.16      0.00
   15    9    8      0.39      0.00
   16    9    8      0.04      0.00
   17    9    8      0.36      0.00
  -11   10    8     -0.67      0.00
  -10   10    8      1.01      0.00
   -9   10    8      2.55      0.00
   -8   10    8     -0.04      0.00
   -7   10    8      0.58      0.00
   -6   10    8     -0.59      0.00
   -5   10    8      0.38      0.00
   -4   10    8      0.17      0.00
   -3   10    8     -1.35      0.00
   -2   10    8      1.03      0.00
   -1   10    8      2.24      0.00
    1   10    8      2.36      0.00
    2   10    8      1.00      0.00
    3   10    8      1.55      0.00
    4   10    8     -1.36      0.00
    5   10    8     -1.07      0.00
    6   10    8     -0.91      0.00
    7   10    8     -0.45      0.00
    8   10    8      0.20      0.00
    9   10    8      0.79      0.00
   10   10    8      0.21      0.00
   11   10    8     -0.57      0.00
   12   10    8     -0.22      0.00
   13   10    8      0.73      0.00
   14   10    8      0.66      0.00
   15   10    8      0.27      0.00
   16   10    8      0.22      0.00
   17   10    8      0.37      0.00
  -11   11    8      0.67      0.00
  -10   11    8      1.25      0.00
   -9   11    8     -1.60      0.00
   -8   11    8     -0.76      0.00
   -7   11    8      0.74      0.00
   -6   11    8     -0.69      0.00
   -5   11    8      0.32      0.00
   -4   11    8     -0.88      0.00
   -3   11    8      0.81      0.00
   -2   11    8      0.86      0.00
   -1   11    8     -0.79      0.00
    0   11    8     -1.93      0.00
    1   11    8     -3.61      0.00
    2   11    8     -0.89      0.00
    3   11    8     -1.01      0.00
    4   11    8     -0.39      0.00
    5   11    8      2.34      0.00
    6   11    8      1.45      0.00
    7   11    8      0.01      0.00
    8   11    8     -0.11      0.00
    9   11    8     -0.25      0.00
   10   11    8     -0.44      0.00
   11   11    8     -0.51      0.00
   12   11    8      0.27      0.00
   13   11    8      0.12      0.00
   14   11    8     -0.50      0.00
   15   11    8     -0.25      0.00
   16   11    8     -0.03      0.00
  -10   12    8     -1.51      0.00
   -9   12    8     -1.34      0.00
   -8   12    8      0.69      0.00
   -7   12    8     -0.86      0.00
   -6   12    8      0.49      0.00
   -5   12    8      1.58      0.00
   -4   12    8      1.00      0.00
[truncated: 3,136,206 more chars]
